# Supplementary material for: Geophysical precursors of the July-August 2019 paroxysmal eruptive phase and their implications for Stromboli volcano (Italy) monitoring
Source: Sci Rep. 2020 Jun 24;10:10296. doi: 10.1038/s41598-020-67220-1 (PMC7314781; doi:10.1038/s41598-020-67220-1)
Supplement: Supplementary file 1 — Supplementary information. [file 41598_2020_67220_MOESM1_ESM.zip]

Archive with 8 entries (7 files):
- supplementary_data/
- supplementary_data/supplementary_data.pdf
- supplementary_data/vlp_peak_ampl.csv
- supplementary_data/fractal_dimension.csv
- supplementary_data/mean_sq_ampl.csv
- supplementary_data/polarization.csv
- supplementary_data/vlp_per_hour.csv
- supplementary_data/vlp_size.csv
