# Supplementary material for: Geophysical precursors of the July-August 2019 paroxysmal eruptive phase and their implications for Stromboli volcano (Italy) monitoring
Source: Sci Rep. 2020 Jun 24;10:10296. doi: 10.1038/s41598-020-67220-1 (PMC7314781; doi:10.1038/s41598-020-67220-1)
Supplement: Supplementary file 1 — Supplementary information. [file 41598_2020_67220_MOESM1_ESM.zip › supplementary_data/vlp_peak_ampl.csv]

Date	VLP peak ampl.
43419.02082	171.55
43419.52082	199542.88
43419.54166	143064.91
43419.56249	4757.59
43419.58332	6092.68
43419.60416	6166.06
43419.62499	6699.91
43419.64582	5207.39
43419.66666	6958.90
43419.68749	5979.87
43419.70832	6090.20
43419.72916	6161.50
43419.74999	4197.19
43419.77082	5370.41
43419.79166	4638.35
43419.81249	5524.66
43419.83332	4572.93
43419.85416	5485.93
43419.87499	9198.73
43419.89582	4784.04
43419.91666	3643.57
43419.93749	5066.75
43419.95832	5431.73
43419.97916	4701.84
43420.02082	4532.73
43420.04166	3962.20
43420.06249	4082.18
43420.08332	4506.11
43420.10416	3333.54
43420.12499	4802.91
43420.14582	3778.92
43420.16666	3196.38
43420.18749	5171.02
43420.20832	3316.39
43420.22916	4844.72
43420.24999	5281.21
43420.27082	7699.58
43420.29166	6754.14
43420.31249	4563.47
43420.33332	3982.61
43420.35416	4919.09
43420.37499	3336.82
43420.39582	4976.56
43420.41666	6243.19
43420.43749	3330.77
43420.45832	6166.98
43420.47916	4649.29
43420.49999	3942.10
43420.52082	5062.46
43420.54166	4920.05
43420.56249	4196.63
43420.58332	7318.35
43420.60416	3729.11
43420.62499	3629.14
43420.64582	5266.27
43420.66666	3795.13
43420.68749	3245.61
43420.70832	4402.17
43420.72916	6660.18
43420.74999	3737.58
43420.77082	3079.40
43420.79166	7044.70
43420.81249	3508.49
43420.83332	4707.92
43420.85416	4070.63
43420.87499	6141.95
43420.89582	5051.15
43420.91666	8334.93
43420.93749	5685.32
43420.95832	5458.66
43420.97916	5905.61
43421.02082	7904.44
43421.04166	9121.00
43421.06249	5069.62
43421.08332	6594.29
43421.10416	4792.85
43421.12499	5553.76
43421.14582	4662.05
43421.16666	8312.48
43421.18749	6540.27
43421.20832	4793.90
43421.22916	5095.90
43421.24999	6715.25
43421.27082	10293.65
43421.29166	6593.75
43421.31249	4630.58
43421.33332	5552.71
43421.35416	4673.33
43421.37499	4162.81
43421.39582	7732.00
43421.41666	5839.22
43421.43749	4480.60
43421.45832	4411.22
43421.47916	5044.25
43421.49999	14192.98
43421.52082	4525.06
43421.54166	7023.76
43421.56249	9167.23
43421.58332	4671.09
43421.60416	5944.53
43421.62499	5618.55
43421.64582	5581.46
43421.66666	5547.25
43421.68749	4983.13
43421.70832	5771.29
43421.72916	4338.57
43421.74999	7865.61
43421.77082	5889.18
43421.79166	5896.91
43421.81249	5907.26
43421.83332	5378.37
43421.85416	3905.00
43421.87499	4562.09
43421.89582	9210.62
43421.91666	5311.72
43421.93749	4543.36
43421.95832	4951.66
43421.97916	4595.09
43422.02082	4980.73
43422.04166	3862.72
43422.06249	5252.20
43422.08332	5108.06
43422.10416	3961.58
43422.12499	4757.63
43422.14582	3943.40
43422.16666	4394.24
43422.18749	4813.68
43422.20832	5201.77
43422.22916	6304.73
43422.24999	5041.36
43422.27082	5028.42
43422.29166	4843.84
43422.31249	4100.07
43422.33332	5188.03
43422.35416	3528.78
43422.37499	5543.47
43422.39582	4968.21
43422.41666	4764.65
43422.43749	6980.27
43422.45832	7707.93
43422.47916	4309.06
43422.49999	3660.50
43422.52082	5167.00
43422.54166	4554.83
43422.56249	6854.38
43422.58332	4414.96
43422.60416	5096.27
43422.62499	5252.47
43422.64582	5224.90
43422.66666	6913.13
43422.68749	4889.52
43422.70832	4182.24
43422.72916	4279.65
43422.74999	6375.79
43422.77082	7273.62
43422.79166	4287.78
43422.81249	4287.78
43422.83332	4802.72
43422.85416	4026.73
43422.87499	3738.99
43422.89582	4076.77
43422.91666	4059.28
43422.93749	5233.19
43422.95832	4445.51
43422.97916	3909.37
43423.02082	4232.88
43423.04166	4090.11
43423.06249	5292.60
43423.08332	4518.78
43423.10416	5042.22
43423.12499	3978.63
43423.14582	3977.58
43423.16666	3909.73
43423.18749	3691.43
43423.20832	4741.34
43423.22916	3902.88
43423.24999	5408.00
43423.27082	4095.14
43423.29166	4933.13
43423.31249	4088.66
43423.33332	4040.23
43423.35416	2968.19
43423.37499	6267.19
43423.39582	4269.67
43423.41666	3179.48
43423.43749	7333.02
43423.45832	6812.64
43423.47916	6812.64
43423.49999	5165.09
43423.52082	3661.33
43423.54166	4842.57
43423.56249	5825.23
43423.58332	4606.49
43423.60416	4431.98
43423.62499	5960.62
43423.64582	3415.08
43423.66666	3700.02
43423.68749	4262.25
43423.70832	7031.22
43423.72916	4143.80
43423.74999	5281.23
43423.77082	4290.76
43423.79166	4698.72
43423.81249	4323.03
43423.83332	4158.12
43423.85416	5072.29
43423.87499	4587.57
43423.89582	4352.10
43423.91666	4081.18
43423.93749	4330.76
43423.95832	4360.45
43423.97916	5408.34
43424.02082	4187.01
43424.04166	4522.71
43424.06249	4573.55
43424.08332	4019.39
43424.10416	5276.24
43424.12499	3921.17
43424.14582	4588.53
43424.16666	6905.63
43424.18749	5018.58
43424.20832	4929.36
43424.22916	4925.45
43424.24999	7486.43
43424.27082	4206.13
43424.29166	4114.94
43424.31249	3628.63
43424.33332	6216.18
43424.35416	3223.37
43424.37499	4373.12
43424.39582	6371.66
43424.41666	4577.00
43424.43749	3632.00
43424.45832	5765.42
43424.47916	4230.27
43424.49999	4527.01
43424.52082	3961.03
43424.54166	3914.06
43424.56249	5541.94
43424.58332	5283.41
43424.60416	6152.30
43424.62499	6625.98
43424.64582	4401.55
43424.66666	5629.57
43424.68749	5690.06
43424.70832	5155.43
43424.72916	5978.43
43424.74999	4111.79
43424.77082	5978.92
43424.79166	6935.74
43424.81249	7140.87
43424.83332	4254.30
43424.85416	5341.84
43424.87499	7761.61
43424.89582	8233.23
43424.91666	6016.66
43424.93749	5665.00
43424.95832	5951.08
43424.97916	5576.31
43425.02082	5628.38
43425.04166	4902.98
43425.06249	4847.67
43425.08332	5159.56
43425.10416	3796.19
43425.12499	3882.91
43425.14582	4106.26
43425.16666	4578.41
43425.18749	7138.20
43425.20832	3566.39
43425.22916	4950.25
43425.24999	4497.57
43425.27082	8362.30
43425.29166	5532.98
43425.31249	4478.63
43425.33332	5492.33
43425.35416	4061.52
43425.37499	3819.20
43425.39582	3921.64
43425.41666	5189.79
43425.43749	3520.57
43425.45832	3518.80
43425.47916	3800.71
43425.49999	6829.56
43425.52082	2447.47
43425.54166	4042.91
43425.56249	5758.23
43425.58332	5798.58
43425.60416	4976.36
43425.62499	5492.62
43425.64582	6583.27
43425.66666	4837.81
43425.68749	4279.84
43425.70832	5299.17
43425.72916	3200.66
43425.74999	4780.02
43425.77082	4399.82
43425.79166	3458.96
43425.81249	5260.22
43425.83332	4054.81
43425.85416	4366.85
43425.87499	4722.24
43425.89582	4822.28
43425.91666	5036.91
43425.93749	5456.69
43425.95832	5553.73
43425.97916	6332.29
43426.02082	4454.59
43426.04166	5600.40
43426.06249	5277.26
43426.08332	4251.68
43426.10416	5309.72
43426.12499	3784.31
43426.14582	4267.13
43426.16666	7031.54
43426.18749	4989.31
43426.20832	3446.02
43426.22916	7330.27
43426.24999	6092.63
43426.27082	5317.98
43426.29166	5163.87
43426.31249	4118.99
43426.33332	6577.60
43426.35416	5354.41
43426.37499	5975.84
43426.39582	4332.32
43426.41666	5563.52
43426.43749	4398.03
43426.45832	6067.37
43426.47916	7006.56
43426.49999	4478.40
43426.52082	7366.17
43426.54166	4648.03
43426.56249	4750.97
43426.58332	5560.15
43426.60416	4268.02
43426.62499	4654.33
43426.64582	4587.81
43426.66666	4869.70
43426.68749	4763.58
43426.70832	4569.63
43426.72916	4733.09
43426.74999	6151.84
43426.77082	5100.21
43426.79166	4751.56
43426.81249	5922.22
43426.83332	3225.19
43426.85416	3225.19
43426.87499	5710.31
43426.89582	4547.87
43426.91666	6060.52
43426.93749	7350.33
43426.95832	5000.16
43426.97916	9244.55
43427.02082	5059.40
43427.04166	5582.85
43427.06249	5746.52
43427.08332	5476.61
43427.10416	5234.98
43427.12499	3982.06
43427.14582	4867.06
43427.16666	5046.68
43427.18749	6019.85
43427.20832	4113.50
43427.22916	5453.91
43427.24999	5453.91
43427.27082	4445.35
43427.29166	5500.44
43427.31249	4990.56
43427.33332	3883.78
43427.35416	3893.90
43427.37499	5866.38
43427.39582	5963.68
43427.41666	5262.27
43427.43749	4352.83
43427.45832	3596.90
43427.47916	3927.31
43427.49999	5570.05
43427.52082	4777.93
43427.54166	5702.51
43427.56249	5159.44
43427.58332	4483.79
43427.60416	4919.95
43427.62499	5911.07
43427.64582	4456.13
43427.66666	6820.61
43427.68749	4854.98
43427.70832	4478.29
43427.72916	4852.43
43427.74999	5496.23
43427.77082	4528.33
43427.79166	3556.95
43427.81249	5295.31
43427.83332	3454.49
43427.85416	5687.72
43427.87499	7272.62
43427.89582	5767.19
43427.91666	5767.19
43427.93749	6970.12
43427.95832	6970.12
43427.97916	6023.71
43428.02082	5415.17
43428.04166	5854.27
43428.06249	4094.77
43428.08332	6334.99
43428.10416	4821.53
43428.12499	5923.18
43428.14582	4865.20
43428.16666	5518.12
43428.18749	5782.89
43428.20832	7515.88
43428.22916	5139.76
43428.24999	5979.78
43428.27082	8182.90
43428.29166	6410.04
43428.31249	7446.28
43428.33332	5843.42
43428.35416	5185.36
43428.37499	5328.89
43428.39582	4891.74
43428.41666	4883.75
43428.43749	6346.95
43428.45832	5702.94
43428.47916	4353.34
43428.64582	3996.96
43428.66666	4143.10
43428.68749	5560.91
43428.70832	7279.21
43428.72916	4689.34
43428.74999	5236.68
43428.77082	8066.37
43428.79166	5353.52
43428.81249	4613.78
43428.83332	4383.12
43428.85416	5337.30
43428.87499	3327.41
43428.89582	5810.17
43428.91666	5640.76
43428.93749	5610.96
43428.95832	5368.81
43428.97916	5066.24
43429.02082	4933.54
43429.04166	4956.42
43429.06249	5062.33
43429.08332	4449.70
43429.10416	7291.11
43429.12499	6436.42
43429.14582	5127.55
43429.16666	7501.93
43429.18749	6185.52
43429.20832	9612.19
43429.22916	6125.26
43429.24999	7517.13
43429.27082	6186.92
43429.29166	5501.53
43429.31249	7481.71
43429.33332	4761.98
43429.35416	4506.96
43429.37499	5818.70
43429.39582	5570.18
43429.41666	5342.89
43429.43749	5710.84
43429.45832	6239.17
43429.47916	7618.59
43429.49999	6123.60
43429.52082	4445.91
43429.54166	4163.05
43429.56249	5885.77
43429.58332	6614.89
43429.60416	4855.81
43429.62499	4575.22
43429.64582	7545.26
43429.66666	6186.62
43429.68749	7641.98
43429.70832	18600.26
43429.72916	5555.48
43429.74999	4635.22
43429.77082	6685.84
43429.79166	6459.36
43429.81249	5538.11
43429.83332	4235.63
43429.85416	6940.10
43429.87499	5306.33
43429.89582	5460.82
43429.91666	4163.84
43429.93749	5496.84
43429.95832	4971.13
43429.97916	3854.95
43430.02082	5837.31
43430.04166	6201.66
43430.06249	4836.15
43430.08332	5710.81
43430.10416	6289.48
43430.12499	4943.14
43430.14582	4562.44
43430.16666	5602.24
43430.18749	8143.16
43430.20832	8389.33
43430.22916	6780.89
43430.24999	8139.85
43430.27082	4393.17
43430.29166	7856.12
43430.31249	6699.69
43430.33332	10077.21
43430.35416	5872.25
43430.37499	5500.80
43430.39582	7733.39
43430.41666	6471.69
43430.43749	8772.95
43430.45832	5418.52
43430.47916	6050.24
43430.49999	6711.65
43430.52082	7612.72
43430.54166	6713.22
43430.56249	6255.64
43430.58332	6568.38
43430.60416	6147.57
43430.62499	5615.33
43430.64582	7336.88
43430.66666	5579.95
43430.68749	6051.86
43430.70832	10795.76
43430.72916	5756.97
43430.74999	7348.83
43430.77082	7953.59
43430.79166	9600.25
43430.81249	17681.96
43430.83332	8790.91
43430.85416	7639.25
43430.87499	7359.69
43430.89582	8463.39
43430.91666	6051.47
43430.93749	4487.26
43430.95832	6558.92
43430.97916	7167.28
43431.02082	5714.65
43431.04166	4715.74
43431.06249	5225.85
43431.08332	5191.14
43431.10416	7357.93
43431.12499	4283.27
43431.14582	5684.54
43431.16666	7042.32
43431.18749	8928.29
43431.20832	7321.66
43431.22916	6445.86
43431.24999	6776.66
43431.27082	6955.99
43431.29166	6136.59
43431.31249	7982.24
43431.33332	7722.00
43431.35416	7250.04
43431.37499	9066.64
43431.39582	6520.74
43431.41666	7435.57
43431.43749	7666.87
43431.45832	10005.64
43431.47916	7024.22
43431.49999	7575.43
43431.52082	7037.94
43431.54166	7659.27
43431.56249	7178.97
43431.58332	8328.82
43431.60416	7008.95
43431.62499	7132.69
43431.64582	8580.36
43431.66666	7277.34
43431.68749	7631.59
43431.70832	6895.47
43431.72916	6127.25
43431.74999	7034.58
43431.77082	8550.49
43431.79166	5639.04
43431.81249	5834.20
43431.83332	7741.95
43431.85416	7568.75
43431.87499	8885.75
43431.89582	5266.27
43431.91666	9263.70
43431.93749	8599.97
43431.95832	7085.80
43431.97916	8624.68
43432.02082	7464.11
43432.04166	8651.75
43432.06249	4914.49
43432.08332	9143.18
43432.10416	6130.54
43432.12499	5241.93
43432.14582	9501.76
43432.16666	6629.42
43432.18749	4449.77
43432.20832	8042.21
43432.22916	8286.85
43432.24999	8191.67
43432.27082	7121.48
43432.29166	7743.74
43432.31249	9549.28
43432.33332	10143.08
43432.35416	7056.49
43432.37499	7342.59
43432.39582	7504.98
43432.41666	5154.88
43432.43749	7055.71
43432.45832	6825.65
43432.47916	6039.96
43432.49999	7721.61
43432.52082	9443.89
43432.54166	7722.58
43432.56249	8744.44
43432.58332	7696.90
43432.60416	7414.95
43432.62499	8243.23
43432.64582	6258.25
43432.66666	4968.86
43432.68749	8746.16
43432.70832	7327.43
43432.72916	7874.76
43432.74999	6626.63
43432.77082	6626.63
43432.79166	8949.37
43432.81249	7363.70
43432.83332	8907.21
43432.85416	5798.70
43432.87499	6468.49
43432.89582	6167.87
43432.91666	7678.81
43432.93749	5513.48
43432.95832	6578.78
43432.97916	6872.63
43433.02082	6653.50
43433.04166	7728.30
43433.06249	9545.64
43433.08332	7002.87
43433.10416	7782.48
43433.12499	7990.81
43433.14582	8452.16
43433.16666	8432.80
43433.18749	10291.44
43433.20832	10412.19
43433.22916	16230.08
43433.24999	11267.76
43433.27082	7601.71
43433.29166	8673.33
43433.31249	8470.06
43433.33332	8561.63
43433.35416	7178.65
43433.37499	7413.79
43433.39582	8443.90
43433.41666	8412.28
43433.43749	8281.57
43433.45832	8719.25
43433.47916	8719.25
43433.49999	9506.42
43433.52082	7881.01
43433.54166	9127.82
43433.56249	9414.28
43433.58332	11134.73
43433.60416	6036.51
43433.62499	8169.03
43433.64582	10749.86
43433.66666	9871.59
43433.68749	9529.50
43433.70832	8932.01
43433.72916	8691.25
43433.74999	8839.24
43433.77082	6013.72
43433.79166	6699.66
43433.81249	8745.98
43433.83332	10007.58
43433.85416	8483.92
43433.87499	7567.73
43433.89582	8186.35
43433.91666	10470.63
43433.93749	8185.83
43433.95832	6276.54
43433.97916	7096.25
43434.02082	7685.30
43434.04166	7609.54
43434.06249	6715.78
43434.08332	6768.43
43434.10416	6865.89
43434.12499	6425.05
43434.14582	7073.01
43434.16666	8026.98
43434.18749	8218.43
43434.20832	8587.34
43434.22916	10779.04
43434.24999	6040.96
43434.27082	8001.62
43434.29166	9193.49
43434.31249	6460.50
43434.33332	8154.60
43434.35416	6654.07
43434.37499	6818.46
43434.39582	6818.46
43434.41666	7149.68
43434.43749	7365.29
43434.45832	6282.08
43434.47916	6188.96
43434.49999	5323.01
43434.52082	8666.75
43434.54166	7039.25
43434.56249	8506.29
43434.58332	8884.79
43434.60416	7803.30
43434.62499	15843.37
43434.64582	7622.99
43434.66666	8956.66
43434.68749	9127.62
43434.70832	7341.99
43434.72916	8128.97
43434.74999	18877.63
43434.77082	10320.73
43434.79166	10035.37
43434.81249	7961.46
43434.83332	8279.13
43434.85416	9356.73
43434.87499	8147.08
43434.89582	9926.41
43434.91666	7702.50
43434.93749	8346.68
43434.95832	8454.34
43434.97916	9292.73
43435.02082	8048.54
43435.04166	6656.40
43435.06249	9057.90
43435.08332	7198.56
43435.10416	8511.65
43435.12499	11950.52
43435.14582	8840.99
43435.16666	7866.97
43435.18749	7032.99
43435.20832	9308.79
43435.22916	8920.23
43435.24999	10684.03
43435.27082	8446.93
43435.29166	10733.39
43435.31249	5850.12
43435.33332	6160.44
43435.35416	11977.58
43435.37499	10065.96
43435.39582	9577.57
43435.41666	14836.78
43435.43749	6286.88
43435.45832	9489.29
43435.47916	11643.63
43435.49999	12699.03
43435.52082	7974.17
43435.54166	9116.44
43435.56249	9109.15
43435.58332	8571.92
43435.60416	9288.50
43435.62499	7768.10
43435.64582	11639.33
43435.66666	8906.29
43435.68749	11715.20
43435.70832	7658.85
43435.72916	9526.21
43435.74999	10283.04
43435.77082	9675.07
43435.79166	12173.36
43435.81249	8621.36
43435.83332	10082.09
43435.85416	12344.63
43435.87499	8738.27
43435.89582	7372.82
43435.91666	6934.78
43435.93749	7891.82
43435.95832	7107.75
43435.97916	8206.07
43436.02082	6618.27
43436.04166	6441.62
43436.06249	8013.33
43436.08332	7050.95
43436.10416	8203.80
43436.12499	6474.61
43436.14582	5757.24
43436.16666	7994.66
43436.18749	5654.58
43436.20832	6501.69
43436.22916	7794.97
43436.24999	6613.08
43436.27082	5284.31
43436.29166	6917.06
43436.31249	6216.75
43436.33332	7430.19
43436.35416	5811.58
43436.37499	6061.39
43436.39582	7418.86
43436.41666	6249.59
43436.43749	8389.46
43436.45832	5884.20
43436.47916	6131.05
43436.49999	4420.58
43436.52082	5247.48
43436.54166	3551.72
43436.56249	5694.86
43436.58332	5642.85
43436.60416	5367.95
43436.62499	7265.98
43436.64582	8031.96
43436.66666	8033.21
43436.68749	9155.65
43436.70832	6698.11
43436.72916	8970.68
43436.74999	6515.29
43436.77082	7901.85
43436.79166	6285.00
43436.81249	7486.92
43436.83332	6873.72
43436.85416	7337.60
43436.87499	7440.40
43436.89582	6685.73
43436.91666	6200.37
43436.93749	6756.90
43436.95832	9629.65
43436.97916	8540.14
43437.02082	7546.29
43437.04166	6633.28
43437.06249	7254.70
43437.08332	6619.49
43437.10416	5785.02
43437.12499	6940.84
43437.14582	8684.81
43437.16666	7870.25
43437.18749	5719.66
43437.20832	8331.90
43437.22916	7228.97
43437.24999	6983.46
43437.27082	7898.99
43437.29166	5960.50
43437.31249	6989.14
43437.33332	9366.78
43437.35416	7201.47
43437.37499	7640.86
43437.39582	7390.50
43437.41666	8790.82
43437.43749	8091.38
43437.45832	8410.54
43437.47916	14198.66
43437.49999	5362.96
43437.52082	6599.93
43437.54166	7375.26
43437.56249	7847.86
43437.58332	8929.75
43437.60416	8287.45
43437.62499	7094.25
43437.64582	8297.91
43437.66666	7598.99
43437.68749	9674.08
43437.70832	7352.40
43437.72916	6839.08
43437.74999	9935.93
43437.77082	13157.55
43437.79166	9002.59
43437.81249	9824.32
43437.83332	6684.29
43437.85416	9499.13
43437.87499	6560.59
43437.89582	9170.81
43437.91666	4826.75
43437.93749	8443.15
43437.95832	6381.30
43437.97916	6408.32
43438.02082	6275.03
43438.04166	7985.94
43438.06249	7121.54
43438.08332	7963.19
43438.10416	11060.74
43438.12499	5845.64
43438.14582	6188.84
43438.16666	8144.08
43438.18749	10497.79
43438.20832	8800.27
43438.22916	4527.47
43438.24999	6431.98
43438.27082	8643.12
43438.29166	8768.24
43438.31249	8380.86
43438.33332	10426.61
43438.35416	8374.77
43438.37499	8171.01
43438.39582	7119.82
43438.41666	7621.48
43438.43749	10174.30
43438.45832	8808.63
43438.47916	6905.14
43438.49999	6369.79
43438.52082	5812.37
43438.54166	8208.82
43438.56249	8336.82
43438.58332	6939.08
43438.60416	7683.28
43438.62499	6306.82
43438.64582	9482.14
43438.66666	6268.41
43438.68749	6226.03
43438.70832	7536.04
43438.72916	7256.15
43438.74999	5970.64
43438.77082	5290.96
43438.79166	6358.72
43438.81249	6091.30
43438.83332	10773.95
43438.85416	7659.87
43438.87499	5129.63
43438.89582	5578.49
43438.91666	6005.64
43438.93749	8255.82
43438.95832	8404.64
43438.97916	9183.84
43439.02082	7800.13
43439.04166	6731.59
43439.06249	5707.13
43439.08332	6232.89
43439.10416	6191.22
43439.12499	6350.68
43439.14582	6117.33
43439.16666	6841.22
43439.18749	7311.93
43439.20832	19068.31
43439.22916	8515.19
43439.24999	5659.62
43439.27082	6477.33
43439.29166	6923.06
43439.31249	8840.22
43439.33332	6754.52
43439.35416	6496.25
43439.37499	8041.92
43439.39582	7688.33
43439.41666	5529.99
43439.43749	9047.27
43439.45832	7286.40
43439.47916	5796.92
43439.49999	4584.61
43439.52082	4841.35
43439.54166	4141.13
43439.56249	5562.22
43439.58332	7818.98
43439.60416	5167.56
43439.62499	6233.64
43439.64582	5353.82
43439.66666	7579.82
43439.68749	8068.45
43439.70832	8336.55
43439.72916	6272.88
43439.74999	4049.78
43439.77082	6743.56
43439.79166	8373.05
43439.81249	10201.88
43439.83332	4552.74
43439.85416	4957.82
43439.87499	6075.89
43439.89582	4046.56
43439.91666	5554.58
43439.93749	6555.37
43439.95832	7212.99
43439.97916	5044.71
43440.02082	5859.63
43440.04166	9307.08
43440.06249	6739.57
43440.08332	5221.14
43440.10416	5963.12
43440.12499	6198.07
43440.14582	6130.60
43440.16666	3493.76
43440.18749	5126.71
43440.20832	4256.76
43440.22916	4089.61
43440.24999	5451.57
43440.27082	5084.22
43440.29166	8238.10
43440.31249	7812.49
43440.33332	5290.50
43440.35416	9733.25
43440.37499	9746.65
43440.39582	6984.29
43440.41666	5906.93
43440.43749	4990.62
43440.45832	4346.03
43440.47916	6098.23
43440.49999	4732.08
43440.52082	7884.27
43440.54166	8694.00
43440.56249	5497.69
43440.58332	5198.69
43440.60416	9209.42
43440.62499	5547.18
43440.64582	6044.98
43440.66666	5627.31
43440.68749	5674.45
43440.70832	3899.25
43440.72916	5412.54
43440.74999	2884.00
43440.77082	5888.13
43440.79166	5895.74
43440.81249	6403.42
43440.83332	6052.86
43440.85416	4658.51
43440.87499	7906.49
43440.89582	10699.24
43440.91666	4860.84
43440.93749	7437.96
43440.95832	3919.57
43440.97916	6195.35
43441.02082	8161.81
43441.04166	6152.76
43441.06249	6320.14
43441.08332	6709.60
43441.10416	5371.88
43441.12499	6366.17
43441.14582	5391.41
43441.16666	6595.82
43441.18749	5472.88
43441.20832	4518.11
43441.22916	7738.54
43441.24999	5722.03
43441.27082	6474.74
43441.29166	3868.66
43441.31249	5094.29
43441.33332	5820.88
43441.35416	6568.28
43441.37499	5572.88
43441.39582	6244.38
43441.41666	7378.95
43441.43749	5953.42
43441.45832	6418.56
43441.47916	6903.34
43441.49999	5813.61
43441.52082	9859.77
43441.54166	6723.58
43441.56249	7066.54
43441.58332	7381.13
43441.60416	5251.35
43441.62499	7687.67
43441.64582	5784.17
43441.66666	6326.65
43441.68749	7010.14
43441.70832	5843.61
43441.72916	5572.79
43441.74999	5438.22
43441.77082	4760.72
43441.79166	6702.73
43441.81249	6918.49
43441.83332	5793.88
43441.85416	7080.10
43441.87499	8029.09
43441.89582	6001.41
43441.91666	8316.22
43441.93749	8184.29
43441.95832	8403.40
43441.97916	5592.53
43442.02082	5004.48
43442.04166	4983.28
43442.06249	7282.66
43442.08332	6919.01
43442.10416	7152.19
43442.12499	6994.84
43442.14582	7393.29
43442.16666	6053.48
43442.18749	7547.01
43442.20832	5161.08
43442.22916	8114.52
43442.24999	6280.54
43442.27082	8676.80
43442.29166	5903.81
43442.31249	5836.87
43442.33332	8222.46
43442.35416	6080.92
43442.37499	5445.35
43442.39582	8816.31
43442.41666	6814.24
43442.43749	8458.56
43442.45832	8484.32
43442.47916	7814.59
43442.49999	6035.58
43442.52082	6035.58
43442.54166	7488.97
43442.56249	8798.02
43442.58332	5362.28
43442.60416	5744.42
43442.62499	5555.37
43442.64582	8830.01
43442.66666	5990.49
43442.68749	5287.79
43442.70832	6358.80
43442.72916	5754.88
43442.74999	5248.03
43442.77082	6056.93
43442.79166	6056.93
43442.81249	11804.06
43442.83332	4885.55
43442.85416	8415.38
43442.87499	7788.26
43442.89582	9802.17
43442.91666	8835.38
43442.93749	5720.38
43442.95832	7332.74
43442.97916	7408.01
43443.02082	9135.19
43443.04166	7292.22
43443.06249	10713.61
43443.08332	8675.37
43443.10416	7415.20
43443.12499	7842.45
43443.14582	5324.10
43443.16666	10027.29
43443.18749	6044.10
43443.20832	5822.66
43443.22916	7634.06
43443.24999	7315.06
43443.27082	8068.56
43443.29166	7652.55
43443.31249	10267.14
43443.33332	11635.78
43443.35416	7295.30
43443.37499	7327.10
43443.39582	8479.88
43443.41666	6172.52
43443.43749	8231.61
43443.45832	5784.58
43443.47916	7223.84
43443.49999	6216.50
43443.52082	6545.47
43443.54166	12832.66
43443.56249	7540.03
43443.58332	4910.01
43443.60416	7319.88
43443.62499	7569.58
43443.64582	7039.10
43443.66666	8701.16
43443.68749	6572.37
43443.70832	6772.35
43443.72916	9982.65
43443.74999	10075.14
43443.77082	11062.36
43443.79166	5911.72
43443.81249	9465.14
43443.83332	12700.43
43443.85416	6692.20
43443.87499	14619.30
43443.89582	9844.32
43443.91666	9894.08
43443.93749	10590.34
43443.95832	9466.74
43443.97916	8102.80
43444.02082	8288.96
43444.04166	9422.78
43445.02082	93.29
43445.66666	4515.34
43445.68749	6486.82
43445.70832	9916.76
43445.72916	5366.49
43445.74999	7231.98
43445.77082	7989.67
43445.79166	7997.35
43445.81249	7730.48
43445.83332	8491.33
43445.85416	6831.90
43445.87499	7568.77
43445.89582	11530.30
43445.91666	8934.38
43445.93749	6480.16
43445.95832	8209.40
43445.97916	7965.28
43446.02082	8128.10
43446.04166	6363.54
43446.06249	5889.87
43446.08332	5537.73
43446.10416	7686.83
43446.12499	6795.10
43446.14582	6064.82
43446.16666	7007.61
43446.18749	6322.23
43446.20832	9636.99
43446.22916	6278.72
43446.24999	9168.42
43446.27082	8743.89
43446.29166	9674.12
43446.31249	8466.98
43446.33332	8269.76
43446.35416	7376.74
43446.37499	8129.57
43446.39582	8395.69
43446.41666	8241.71
43446.43749	6089.85
43446.45832	9061.97
43446.47916	6858.62
43446.49999	5082.79
43446.52082	4151.84
43446.54166	8207.20
43446.56249	8129.49
43446.58332	6520.42
43446.60416	5820.03
43446.62499	8076.68
43446.64582	7046.92
43446.66666	5872.93
43446.68749	8453.08
43446.70832	6759.98
43446.72916	6402.00
43446.74999	5967.91
43446.77082	9456.79
43446.79166	7087.08
43446.81249	10252.31
43446.83332	6787.05
43446.85416	11982.39
43446.87499	7933.25
43446.89582	8283.95
43446.91666	8834.01
43446.93749	7605.43
43446.95832	8189.09
43446.97916	6399.86
43447.02082	6442.83
43447.04166	8040.74
43447.06249	6188.63
43447.08332	12163.39
43447.10416	8310.83
43447.12499	7632.36
43447.14582	6318.36
43447.16666	6287.50
43447.18749	6390.39
43447.20832	5300.94
43447.22916	12373.05
43447.24999	7927.02
43447.27082	6346.43
43447.29166	4935.26
43447.31249	6603.44
43447.33332	4795.41
43447.35416	9120.41
43447.37499	5642.67
43447.39582	8740.28
43447.41666	8646.93
43447.43749	7684.90
43447.45832	6786.27
43447.47916	5125.03
43447.49999	5312.69
43447.52082	6345.52
43447.54166	6202.96
43447.56249	5866.61
43447.58332	6074.01
43447.60416	6610.73
43447.62499	7277.42
43447.64582	6392.54
43447.66666	6190.59
43447.68749	8523.45
43447.70832	7118.37
43447.72916	6889.09
43447.74999	5579.93
43447.77082	10597.93
43447.79166	7677.75
43447.81249	8816.54
43447.83332	6691.04
43447.85416	6691.04
43447.87499	8112.86
43447.89582	9003.55
43447.91666	6681.66
43447.93749	12564.89
43447.95832	9549.55
43447.97916	5230.51
43448.02082	7443.16
43448.04166	6662.74
43448.06249	5576.56
43448.08332	6283.75
43448.10416	6871.19
43448.12499	6600.71
43448.14582	7669.29
43448.16666	4651.57
43448.18749	5639.87
43448.20832	7341.32
43448.22916	5878.91
43448.24999	6765.41
43448.27082	4528.19
43448.29166	5528.37
43448.31249	5465.17
43448.33332	7094.64
43448.35416	6774.92
43448.37499	5214.89
43448.39582	5827.05
43448.41666	4490.41
43448.43749	6770.05
43448.45832	6352.70
43448.47916	8335.67
43448.49999	6268.59
43448.52082	7361.03
43448.54166	6451.57
43448.56249	6494.97
43448.58332	7575.21
43448.60416	6393.97
43448.62499	5913.11
43448.64582	6107.30
43448.66666	5601.50
43448.68749	5382.54
43448.70832	7591.93
43448.72916	5974.02
43448.74999	7373.56
43448.77082	6917.43
43448.79166	8549.18
43448.81249	4838.33
43448.83332	8398.24
43448.85416	6655.26
43448.87499	5999.70
43448.89582	8257.70
43448.91666	6232.92
43448.93749	7079.04
43448.95832	6622.37
43448.97916	9179.13
43449.02082	6127.94
43449.04166	8425.32
43449.06249	10464.17
43449.08332	6051.62
43449.10416	5382.21
43449.12499	5498.73
43449.14582	7397.73
43449.16666	6460.22
43449.18749	4672.50
43449.20832	6355.16
43449.22916	6355.23
43449.24999	7433.28
43449.27082	9296.86
43449.29166	6781.29
43449.31249	6378.53
43449.33332	7136.48
43449.35416	6376.57
43449.37499	6181.69
43449.39582	6144.68
43449.41666	6266.47
43449.43749	8578.50
43449.45832	6310.41
43449.47916	7360.95
43449.49999	5677.63
43449.52082	6449.68
43449.54166	6978.97
43449.56249	6326.08
43449.58332	7135.50
43449.60416	8275.13
43449.62499	9229.76
43449.64582	7464.50
43449.66666	6470.02
43449.68749	6639.66
43449.70832	7177.56
43449.72916	6243.91
43449.74999	9316.54
43449.77082	7167.52
43449.79166	8070.62
43449.81249	6889.53
43449.83332	6341.23
43449.85416	5320.84
43449.87499	7091.89
43449.89582	9349.10
43449.91666	6660.60
43449.93749	5534.80
43449.95832	5223.84
43449.97916	8184.36
43450.02082	8432.89
43450.04166	8329.28
43450.06249	5820.43
43450.08332	6471.36
43450.10416	6471.36
43450.12499	6686.62
43450.14582	6641.37
43450.16666	7583.10
43450.18749	8060.08
43450.20832	8127.77
43450.22916	5324.80
43450.24999	7115.29
43450.27082	5992.01
43450.29166	7947.13
43450.31249	7364.32
43450.33332	8071.25
43450.35416	10548.08
43450.37499	10351.53
43450.39582	6387.17
43450.41666	6033.33
43450.43749	6700.89
43450.45832	6546.07
43450.47916	5443.08
43450.49999	5136.72
43450.52082	6122.26
43450.54166	5262.53
43450.56249	5307.87
43450.58332	7779.42
43450.60416	7287.28
43450.62499	9661.43
43450.64582	5685.11
43450.66666	5284.72
43450.68749	5346.29
43450.70832	6381.17
43450.72916	6139.54
43450.74999	6145.38
43450.77082	4902.49
43450.79166	6450.07
43450.81249	6450.07
43450.83332	5326.60
43450.85416	5736.66
43450.87499	5987.66
43450.89582	4786.92
43450.91666	9872.86
43450.93749	7149.24
43450.95832	6347.97
43450.97916	6304.53
43451.02082	6638.10
43451.04166	6385.70
43451.06249	4702.39
43451.08332	4669.59
43451.10416	6060.46
43451.12499	6022.35
43451.14582	7598.42
43451.16666	4669.88
43451.18749	6127.78
43451.20832	8290.45
43451.22916	8678.53
43451.24999	6883.88
43451.27082	6558.61
43451.29166	9842.76
43451.31249	7947.36
43451.33332	8354.83
43451.35416	5842.20
43451.37499	6661.69
43451.39582	4605.38
43451.41666	7017.72
43451.43749	4562.59
43451.45832	5982.18
43451.47916	6520.65
43451.49999	5908.18
43451.52082	5625.80
43451.54166	7370.45
43451.56249	6169.44
43451.58332	5223.03
43451.60416	8628.62
43451.62499	6375.46
43451.64582	7340.57
43451.66666	7437.58
43451.68749	8727.31
43451.70832	7993.09
43451.72916	10168.44
43451.74999	7847.00
43451.77082	7817.21
43451.79166	7983.32
43451.81249	7137.33
43451.83332	9624.02
43451.85416	7991.09
43451.87499	7557.80
43451.89582	10644.75
43451.91666	10909.25
43451.93749	4925.83
43451.95832	7158.27
43451.97916	7676.39
43452.02082	6393.59
43452.04166	5868.21
43452.06249	5051.90
43452.08332	5641.25
43452.10416	6474.37
43452.12499	6822.49
43452.14582	7499.96
43452.16666	9349.99
43452.18749	6337.67
43452.20832	7808.09
43452.22916	7200.26
43452.24999	6085.59
43452.27082	6869.66
43452.29166	7661.76
43452.31249	7379.94
43452.33332	6081.43
43452.35416	6868.51
43452.37499	6362.06
43452.39582	8401.61
43452.41666	5775.56
43452.43749	7881.99
43452.45832	8517.65
43452.47916	5940.63
43452.49999	6762.70
43452.52082	5573.81
43452.54166	6762.15
43452.56249	5105.97
43452.58332	5582.11
43452.60416	5297.30
43452.62499	5774.13
43452.64582	5774.13
43452.66666	6380.93
43452.68749	6431.85
43452.70832	5509.88
43452.72916	5682.35
43452.74999	6530.58
43452.77082	9639.77
43452.79166	8016.14
43452.81249	7519.24
43452.83332	7277.51
43452.85416	8672.78
43452.87499	6057.51
43452.89582	7312.73
43452.91666	5151.28
43452.93749	6478.72
43452.95832	8784.03
43452.97916	5876.55
43453.02082	5080.58
43453.04166	5059.23
43453.06249	8661.23
43453.08332	6298.59
43453.10416	7223.93
43453.12499	9096.32
43453.14582	7960.95
43453.16666	4680.98
43453.18749	7858.41
43453.20832	6832.57
43453.22916	6114.97
43453.24999	5815.09
43453.27082	7591.47
43453.29166	5952.73
43453.31249	5700.90
43453.33332	5287.51
43453.35416	6449.58
43453.37499	7550.65
43453.39582	6161.24
43453.41666	6626.57
43453.43749	6065.59
43453.45832	6131.84
43453.47916	6157.61
43453.49999	5066.58
43453.52082	6780.61
43453.54166	7696.50
43453.56249	5780.82
43453.58332	6299.76
43453.60416	5923.88
43453.62499	6046.56
43453.64582	6506.79
43453.66666	5922.55
43453.68749	9017.54
43453.70832	5915.78
43453.72916	6688.96
43453.74999	6224.27
43453.77082	6888.02
43453.79166	6057.14
43453.81249	6628.65
43453.83332	5280.53
43453.85416	8132.81
43453.87499	7025.37
43453.89582	6677.04
43453.91666	7227.04
43453.93749	6666.13
43453.95832	8474.32
43453.97916	6047.27
43454.02082	6950.69
43454.04166	6028.79
43454.06249	8656.43
43454.08332	5093.46
43454.10416	7794.58
43454.12499	5129.23
43454.14582	5634.33
43454.16666	4586.73
43454.18749	9432.31
43454.20832	8088.41
43454.22916	6179.13
43454.24999	6534.67
43454.27082	6294.78
43454.29166	5299.52
43454.31249	5571.05
43454.33332	5156.79
43454.35416	5203.87
43454.37499	8947.64
43454.39582	9113.86
43454.41666	5267.04
43454.43749	6982.75
43454.45832	6037.07
43454.47916	4925.96
43454.49999	5056.66
43454.52082	5541.86
43454.54166	4833.37
43454.56249	4985.29
43454.58332	5712.75
43454.60416	5618.43
43454.62499	6516.68
43454.64582	5850.80
43454.66666	6068.24
43454.68749	7780.26
43454.70832	8643.28
43454.72916	29446.36
43454.74999	30247.27
43454.77082	17822.79
43454.79166	6548.04
43454.81249	4523.78
43454.83332	5421.31
43454.85416	3780.86
43454.87499	6645.30
43454.89582	6629.86
43454.91666	5401.82
43454.93749	5115.99
43454.95832	5298.14
43454.97916	6551.17
43455.02082	6730.93
43455.04166	6156.02
43455.06249	6127.95
43455.08332	4941.85
43455.10416	5847.86
43455.12499	5499.67
43455.14582	6604.33
43455.16666	5659.77
43455.18749	4931.50
43455.20832	4826.70
43455.22916	5792.39
43455.24999	5343.10
43455.27082	6322.62
43455.29166	7554.18
43455.31249	3897.70
43455.33332	4940.87
43455.35416	3999.38
43455.37499	5447.16
43455.39582	5791.07
43455.41666	5616.97
43455.43749	4869.03
43455.45832	9067.19
43455.47916	7747.59
43455.49999	8613.54
43455.52082	8802.76
43455.54166	6747.24
43455.56249	6537.82
43455.58332	7567.06
43455.60416	4760.18
43455.62499	5710.19
43455.64582	5450.46
43455.66666	6847.38
43455.68749	6847.38
43455.70832	5638.15
43455.72916	6404.63
43455.74999	6017.08
43455.77082	5485.39
43455.79166	7546.73
43455.81249	6020.91
43455.83332	7026.20
43455.85416	5864.79
43455.87499	5703.06
43455.89582	6612.85
43455.91666	5498.51
43455.93749	6005.53
43455.95832	5760.22
43455.97916	5821.00
43456.02082	5974.42
43456.04166	5930.77
43456.06249	6328.77
43456.08332	4958.03
43456.10416	6464.94
43456.12499	6477.81
43456.14582	6502.73
43456.16666	6891.36
43456.18749	4858.10
43456.20832	6214.72
43456.22916	7287.11
43456.24999	7044.98
43456.27082	7924.85
43456.29166	7429.63
43456.31249	5756.20
43456.33332	10204.54
43456.35416	5491.60
43456.37499	5925.10
43456.39582	6437.36
43456.41666	5002.64
43456.43749	5397.64
43456.45832	10457.38
43456.47916	10579.09
43456.49999	9120.20
43456.52082	5856.47
43456.54166	7284.02
43456.56249	6774.29
43456.58332	6294.09
43456.60416	5452.89
43456.62499	7632.46
43456.64582	7014.87
43456.66666	7187.57
43456.68749	5540.72
43456.70832	7292.99
43456.72916	7038.62
43456.74999	7489.17
43456.77082	6579.96
43456.79166	4805.12
43456.81249	6425.20
43456.83332	5688.02
43456.85416	5747.36
43456.87499	6761.82
43456.89582	5800.48
43456.91666	6232.49
43456.93749	6076.82
43456.95832	5619.61
43456.97916	6412.09
43457.02082	5659.18
43457.04166	6515.68
43457.06249	7122.15
43457.08332	6819.70
43457.10416	6327.40
43457.12499	4842.24
43457.14582	7040.06
43457.16666	5213.03
43457.18749	4636.58
43457.20832	6771.12
43457.22916	6255.17
43457.24999	5422.58
43457.27082	6079.60
43457.29166	5437.43
43457.31249	4606.35
43457.33332	6762.18
43457.35416	6864.54
43457.37499	5879.86
43457.39582	5426.62
43457.41666	4564.61
43457.43749	6080.45
43457.45832	6042.13
43457.47916	5861.16
43457.49999	5412.70
43457.52082	7332.67
43457.54166	5297.78
43457.56249	5334.45
43457.58332	4178.21
43457.60416	5807.84
43457.62499	6308.61
43457.64582	8443.03
43457.66666	6582.48
43457.68749	6758.29
43457.70832	3203.66
43457.72916	5570.46
43457.74999	8879.29
43457.77082	6265.10
43457.79166	5765.43
43457.81249	5651.83
43457.83332	6756.24
43457.85416	9739.13
43457.87499	6742.68
43457.89582	6702.13
43457.91666	5440.11
43457.93749	5720.28
43457.95832	7090.60
43457.97916	5940.02
43458.02082	6198.01
43458.04166	5821.16
43458.06249	6385.61
43458.08332	6837.48
43458.10416	8829.00
43458.12499	7491.23
43458.14582	6787.60
43458.16666	4735.38
43458.18749	5715.16
43458.20832	4116.66
43458.22916	7014.00
43458.24999	5711.95
43458.27082	5634.35
43458.29166	7562.97
43458.31249	5696.56
43458.33332	5572.51
43458.35416	5792.18
43458.37499	4663.32
43458.39582	6664.74
43458.41666	5233.48
43458.43749	5596.95
43458.45832	5012.39
43458.47916	12829.93
43458.49999	5928.90
43458.52082	6949.48
43458.54166	5546.91
43458.56249	5809.69
43458.58332	6099.22
43458.60416	5097.92
43458.62499	6540.07
43458.64582	6822.80
43458.66666	7309.14
43458.68749	5367.42
43458.70832	30441.93
43458.72916	5502.50
43458.74999	11970.71
43458.77082	6903.95
43458.79166	6712.36
43458.81249	8233.37
43458.83332	4754.14
43458.85416	8175.93
43458.87499	12143.39
43458.89582	6276.76
43458.91666	7084.58
43458.93749	5825.45
43458.95832	8853.76
43458.97916	7316.77
43459.02082	5779.95
43459.04166	7477.68
43459.06249	6103.87
43459.08332	6434.80
43459.10416	6005.26
43459.12499	4439.94
43459.14582	4667.83
43459.16666	4905.15
43459.18749	6347.64
43459.20832	5281.58
43459.22916	5390.84
43459.24999	5607.57
43459.27082	8050.80
43459.29166	6181.90
43459.31249	6741.72
43459.33332	6741.72
43459.35416	4276.49
43459.37499	5434.39
43459.39582	5822.80
43459.41666	5306.01
43459.43749	4878.66
43459.45832	5638.84
43459.47916	3973.69
43459.49999	6435.31
43459.52082	6021.64
43459.54166	6164.68
43459.56249	4832.68
43459.58332	7960.89
43459.60416	6461.71
43459.62499	5501.82
43459.64582	4770.88
43459.66666	6221.26
43459.68749	6330.89
43459.70832	7298.25
43459.72916	6263.52
43459.74999	6858.77
43459.77082	5022.16
43459.79166	5293.09
43459.81249	5673.17
43459.83332	6590.22
43459.85416	5620.48
43459.87499	8678.06
43459.89582	4829.56
43459.91666	7396.21
43459.93749	6425.73
43459.95832	5836.22
43459.97916	7315.08
43460.02082	7302.16
43460.04166	4397.37
43460.06249	5193.67
43460.08332	7310.25
43460.10416	189960.04
43460.12499	9460.60
43460.14582	7611.20
43460.16666	3908.77
43460.18749	5761.32
43460.20832	6141.70
43460.22916	5951.27
43460.24999	6693.96
43460.27082	6733.49
43460.29166	8379.98
43460.31249	6111.83
43460.33332	5597.61
43460.35416	6024.06
43460.37499	6349.34
43460.39582	7269.55
43460.41666	5229.93
43460.43749	7978.04
43460.45832	7493.88
43460.47916	6816.24
43460.49999	6454.49
43460.52082	3821.31
43460.54166	6670.88
43460.56249	5483.36
43460.58332	6406.85
43460.60416	6619.49
43460.62499	9575.12
43460.64582	5602.71
43460.66666	5334.70
43460.68749	6912.53
43460.70832	9733.42
43460.72916	9754.93
43460.74999	4120.36
43460.77082	9672.31
43460.79166	10844.00
43460.81249	5083.18
43460.83332	6377.57
43460.85416	6275.98
43460.87499	8702.97
43460.89582	7787.41
43460.91666	6711.36
43460.93749	8359.09
43460.95832	6121.50
43460.97916	7243.88
43461.02082	6695.50
43461.04166	5858.07
43461.06249	9354.05
43461.08332	5216.62
43461.10416	9034.65
43461.12499	9525.46
43461.14582	8098.41
43461.16666	10346.61
43461.18749	8344.85
43461.20832	9349.14
43461.22916	9783.17
43461.24999	8412.30
43461.27082	8444.55
43461.29166	9221.72
43461.31249	7124.93
43461.33332	10793.49
43461.35416	3933.56
43461.37499	7426.61
43461.39582	6794.19
43461.41666	8847.50
43461.43749	5374.71
43461.45832	4645.49
43461.47916	5829.61
43461.49999	5267.83
43461.52082	4191.72
43461.54166	8032.46
43461.56249	5685.90
43461.58332	4123.39
43461.60416	5670.71
43461.62499	6243.96
43461.64582	7460.82
43461.66666	5000.14
43461.68749	5592.10
43461.70832	6438.95
43461.72916	4670.50
43461.74999	5969.36
43461.77082	13873.52
43461.79166	6689.83
43461.81249	5694.37
43461.83332	8742.82
43461.85416	13250.28
43461.87499	7053.65
43461.89582	4742.44
43461.91666	10090.51
43461.93749	8275.41
43461.95832	5093.63
43461.97916	6014.25
43462.02082	6787.41
43462.04166	5760.85
43462.06249	4493.12
43462.08332	8610.73
43462.10416	8613.75
43462.12499	8165.50
43462.14582	7419.46
43462.16666	4245.35
43462.18749	4926.99
43462.20832	7027.66
43462.22916	9014.55
43462.24999	11792.09
43462.27082	8489.28
43462.29166	9952.45
43462.31249	6973.79
43462.33332	5246.15
43462.35416	8064.88
43462.37499	8064.88
43462.39582	6409.96
43462.41666	5592.68
43462.43749	8587.45
43462.45832	6519.84
43462.47916	6551.55
43462.49999	5330.84
43462.52082	6772.27
43462.54166	6466.81
43462.56249	8866.80
43462.58332	6639.67
43462.60416	6303.52
43462.62499	6889.76
43462.64582	4532.57
43462.66666	6461.40
43462.68749	7828.54
43462.70832	5352.57
43462.72916	8107.44
43462.74999	7336.04
43462.77082	6861.19
43462.79166	6422.56
43462.81249	6126.97
43462.83332	6131.70
43462.85416	8194.80
43462.87499	8331.26
43462.89582	5041.18
43462.91666	5126.24
43462.93749	7446.57
43462.95832	4825.69
43462.97916	5616.30
43463.02082	4593.19
43463.04166	6030.02
43463.06249	5341.16
43463.08332	4070.37
43463.10416	5574.50
43463.12499	7428.77
43463.14582	4349.05
43463.16666	10085.91
43463.18749	9516.89
43463.20832	4957.16
43463.22916	5769.70
43463.24999	6878.41
43463.27082	5437.06
43463.29166	6581.88
43463.31249	7260.26
43463.33332	5919.57
43463.35416	9360.04
43463.37499	4059.00
43463.39582	8836.05
43463.41666	5754.58
43463.43749	7044.49
43463.45832	5452.93
43463.47916	4480.52
43463.49999	6390.28
43463.52082	7961.23
43463.54166	6462.30
43463.56249	6547.69
43463.58332	6785.73
43463.60416	6611.02
43463.62499	6479.07
43463.64582	3704.11
43463.66666	5952.98
43463.68749	6273.57
43463.70832	5126.20
43463.72916	6252.54
43463.74999	6119.12
[truncated: 11,834 more rows]
[truncated: 1 more columns]
