# Supplementary material for: Geophysical precursors of the July-August 2019 paroxysmal eruptive phase and their implications for Stromboli volcano (Italy) monitoring
Source: Sci Rep. 2020 Jun 24;10:10296. doi: 10.1038/s41598-020-67220-1 (PMC7314781; doi:10.1038/s41598-020-67220-1)
Supplement: Supplementary file 1 — Supplementary information. [file 41598_2020_67220_MOESM1_ESM.zip › supplementary_data/fractal_dimension.csv]

Date	Fractal Dimension
43420.01042	1.439288
43420.03125	1.432616
43420.05208	1.428264
43420.07292	1.400221
43420.09375	1.408502
43420.11458	1.415829
43420.13542	1.404813
43420.15625	1.389956
43420.17708	1.392234
43420.19792	1.430175
43420.21875	1.409396
43420.23958	1.408515
43420.26042	1.433543
43420.28125	1.397096
43420.30208	1.413514
43420.32292	1.370373
43420.34375	1.421796
43420.36458	1.431444
43420.38542	1.409991
43420.40625	1.428839
43420.42708	1.413658
43420.44792	1.430607
43420.46875	1.440909
43420.48958	1.426366
43420.51042	1.427093
43420.53125	1.427336
43420.55208	1.417287
43420.57292	1.407114
43420.59375	1.437122
43420.61458	1.432159
43420.63542	1.421369
43420.65625	1.43264
43420.67708	1.421626
43420.69792	1.421426
43420.71875	1.451743
43420.73958	1.433375
43420.76042	1.436795
43420.78125	1.428302
43420.80208	1.39526
43420.82292	1.42543
43420.84375	1.40526
43420.86458	1.397615
43420.88542	1.382561
43420.90625	1.410092
43420.92708	1.387005
43420.94792	1.406695
43420.96875	1.413298
43420.98958	1.402158
43421.01042	1.402071
43421.03125	1.403569
43421.05208	1.398943
43421.07292	1.392679
43421.09375	1.399463
43421.11458	1.379783
43421.13542	1.398011
43421.15625	1.381249
43421.17708	1.355474
43421.19792	1.395566
43421.21875	1.373806
43421.23958	1.406561
43421.26042	1.404067
43421.28125	1.401735
43421.30208	1.389267
43421.32292	1.395608
43421.34375	1.38212
43421.36458	1.394796
43421.38542	1.407373
43421.40625	1.392125
43421.42708	1.42175
43421.44792	1.40581
43421.46875	1.391709
43421.48958	1.400109
43421.51042	1.425922
43421.53125	1.422104
43421.55208	1.39714
43421.57292	1.409148
43421.59375	1.410309
43421.61458	1.422247
43421.63542	1.414817
43421.65625	1.411084
43421.67708	1.416462
43421.69792	1.424575
43421.71875	1.428154
43421.73958	1.433757
43421.76042	1.429478
43421.78125	1.423797
43421.80208	1.438764
43421.82292	1.449806
43421.84375	1.440697
43421.86458	1.431748
43421.88542	1.45653
43421.90625	1.436731
43421.92708	1.446898
43421.94792	1.458328
43421.96875	1.450625
43421.98958	1.452512
43422.01042	1.453609
43422.03125	1.437462
43422.05208	1.449459
43422.07292	1.437732
43422.09375	1.443698
43422.11458	1.428969
43422.13542	1.441542
43422.15625	1.441663
43422.17708	1.44934
43422.19792	1.434891
43422.21875	1.433707
43422.23958	1.435753
43422.26042	1.429509
43422.28125	1.441009
43422.30208	1.429495
43422.32292	1.419301
43422.34375	1.41045
43422.36458	1.406
43422.38542	1.40908
43422.40625	1.401215
43422.42708	1.433986
43422.44792	1.415323
43422.46875	1.426127
43422.48958	1.438042
43422.51042	1.438
43422.53125	1.426552
43422.55208	1.420049
43422.57292	1.420827
43422.59375	1.429974
43422.61458	1.417757
43422.63542	1.426456
43422.65625	1.441685
43422.67708	1.405427
43422.69792	1.39779
43422.71875	1.404813
43422.73958	1.395972
43422.76042	1.409234
43422.78125	1.395006
43422.80208	1.414299
43422.82292	1.393945
43422.84375	1.384117
43422.86458	1.392512
43422.88542	1.400597
43422.90625	1.366123
43422.92708	1.381776
43422.94792	1.35716
43422.96875	1.405091
43422.98958	1.40868
43423.01042	1.410177
43423.03125	1.425683
43423.05208	1.426894
43423.07292	1.4147
43423.09375	1.404077
43423.11458	1.384956
43423.13542	1.392627
43423.15625	1.377883
43423.17708	1.378769
43423.19792	1.375594
43423.21875	1.375912
43423.23958	1.443872
43423.26042	1.419941
43423.28125	1.38384
43423.30208	1.400008
43423.32292	1.39089
43423.34375	1.409083
43423.36458	1.400175
43423.38542	1.448326
43423.40625	1.43583
43423.42708	1.402306
43423.44792	1.406043
43423.46875	1.442427
43423.48958	1.419843
43423.51042	1.433321
43423.53125	1.420966
43423.55208	1.407491
43423.57292	1.424315
43423.59375	1.424432
43423.61458	1.430023
43423.63542	1.470964
43423.65625	1.452115
43423.67708	1.464528
43423.69792	1.47011
43423.71875	1.469433
43423.73958	1.427277
43423.76042	1.4516
43423.78125	1.437636
43423.80208	1.44596
43423.82292	1.474785
43423.84375	1.479917
43423.86458	1.413194
43423.88542	1.488437
43423.90625	1.456314
43423.92708	1.420537
43423.94792	1.483106
43423.96875	1.42004
43423.98958	1.41715
43424.01042	1.383346
43424.03125	1.354733
43424.05208	1.437249
43424.07292	1.44373
43424.09375	1.427638
43424.11458	1.428026
43424.13542	1.385164
43424.15625	1.370108
43424.17708	1.391667
43424.19792	1.426023
43424.21875	1.452483
43424.23958	1.394641
43424.26042	1.408353
43424.28125	1.407785
43424.30208	1.47356
43424.32292	1.427523
43424.34375	1.487243
43424.36458	1.455069
43424.38542	1.477276
43424.40625	1.450765
43424.42708	1.424346
43424.44792	1.432356
43424.46875	1.440679
43424.48958	1.497467
43424.51042	1.456219
43424.53125	1.469932
43424.55208	1.460905
43424.57292	1.477899
43424.59375	1.440196
43424.61458	1.415103
43424.63542	1.379463
43424.65625	1.399678
43424.67708	1.462292
43424.69792	1.436039
43424.71875	1.422416
43424.73958	1.415557
43424.76042	1.424118
43424.78125	1.368387
43424.80208	1.429117
43424.82292	1.442644
43424.84375	1.403112
43424.86458	1.38911
43424.88542	1.376162
43424.90625	1.3916
43424.92708	1.442384
43424.94792	1.387645
43424.96875	1.417543
43424.98958	1.408728
43425.01042	1.441051
43425.03125	1.441406
43425.05208	1.414922
43425.07292	1.385616
43425.09375	1.419523
43425.11458	1.398083
43425.13542	1.40622
43425.15625	1.386088
43425.17708	1.3978
43425.19792	1.402041
43425.21875	1.389109
43425.23958	1.395339
43425.26042	1.38167
43425.28125	1.429443
43425.30208	1.463615
43425.32292	1.452733
43425.34375	1.386575
43425.36458	1.388486
43425.38542	1.388288
43425.40625	1.390835
43425.42708	1.397034
43425.44792	1.391407
43425.46875	1.401221
43425.48958	1.38495
43425.51042	1.406998
43425.53125	1.357851
43425.55208	1.381029
43425.57292	1.378377
43425.59375	1.38552
43425.61458	1.387769
43425.63542	1.379615
43425.65625	1.392437
43425.67708	1.431157
43425.69792	1.384158
43425.71875	1.422457
43425.73958	1.3991
43425.76042	1.442396
43425.78125	1.429764
43425.80208	1.409342
43425.82292	1.385828
43425.84375	1.423915
43425.86458	1.409566
43425.88542	1.403627
43425.90625	1.394716
43425.92708	1.383704
43425.94792	1.39802
43425.96875	1.430052
43425.98958	1.377747
43426.01042	1.376803
43426.03125	1.357674
43426.05208	1.360827
43426.07292	1.386316
43426.09375	1.377515
43426.11458	1.373298
43426.13542	1.377243
43426.15625	1.380114
43426.17708	1.415149
43426.19792	1.400166
43426.21875	1.397437
43426.23958	1.370317
43426.26042	1.355068
43426.28125	1.356551
43426.30208	1.366582
43426.32292	1.374821
43426.34375	1.384064
43426.36458	1.369272
43426.38542	1.388814
43426.40625	1.414409
43426.42708	1.413127
43426.44792	1.435742
43426.46875	1.432409
43426.48958	1.421244
43426.51042	1.399173
43426.53125	1.394363
43426.55208	1.407448
43426.57292	1.398262
43426.59375	1.400706
43426.61458	1.40429
43426.63542	1.41438
43426.65625	1.399257
43426.67708	1.375245
43426.69792	1.407462
43426.71875	1.405884
43426.73958	1.377928
43426.76042	1.402534
43426.78125	1.404208
43426.80208	1.416839
43426.82292	1.405698
43426.84375	1.385946
43426.86458	1.393206
43426.88542	1.398347
43426.90625	1.420173
43426.92708	1.438956
43426.94792	1.454123
43426.96875	1.416895
43426.98958	1.422202
43427.01042	1.415402
43427.03125	1.444487
43427.05208	1.448276
43427.07292	1.453359
43427.09375	1.432405
43427.11458	1.443549
43427.13542	1.38636
43427.15625	1.388295
43427.17708	1.402985
43427.19792	1.413648
43427.21875	1.411081
43427.23958	1.422322
43427.26042	1.41214
43427.28125	1.396837
43427.30208	1.396409
43427.32292	1.406752
43427.34375	1.400897
43427.36458	1.428372
43427.38542	1.395081
43427.40625	1.40452
43427.42708	1.373647
43427.44792	1.40291
43427.46875	1.420019
43427.48958	1.484077
43427.51042	1.45794
43427.53125	1.440822
43427.55208	1.454117
43427.57292	1.447875
43427.59375	1.43659
43427.61458	1.427335
43427.63542	1.412116
43427.65625	1.403442
43427.67708	1.390318
43427.69792	1.405795
43427.71875	1.419186
43427.73958	1.483034
43427.76042	1.423174
43427.78125	1.393296
43427.80208	1.394781
43427.82292	1.398582
43427.84375	1.373722
43427.86458	1.398571
43427.88542	1.398025
43427.90625	1.418017
43427.92708	1.372898
43427.94792	1.403372
43427.96875	1.383566
43427.98958	1.387671
43428.01042	1.403022
43428.03125	1.404829
43428.05208	1.411939
43428.07292	1.387789
43428.09375	1.423452
43428.11458	1.415126
43428.13542	1.399569
43428.15625	1.383032
43428.17708	1.398834
43428.19792	1.398575
43428.21875	1.380829
43428.23958	1.376855
43428.26042	1.398059
43428.28125	1.399683
43428.30208	1.417625
43428.32292	1.413794
43428.34375	1.424744
43428.36458	1.412116
43428.38542	1.409193
43428.40625	1.44069
43428.42708	1.439078
43428.44792	1.432539
43428.46875	1.430513
43428.48958	1.429947
43428.51042	1.393975
43428.53125	1.397724
43428.55208	1.43694
43428.57292	1.439573
43428.59375	1.474432
43428.61458	1.476902
43428.63542	1.4583
43428.65625	1.447453
43428.67708	1.474055
43428.69792	1.448081
43428.71875	1.499123
43428.73958	1.458947
43428.76042	1.473215
43428.78125	1.449507
43428.80208	1.447359
43428.82292	1.412767
43428.84375	1.443979
43428.86458	1.420025
43428.88542	1.432384
43428.90625	1.440878
43428.92708	1.42866
43428.94792	1.425042
43428.96875	1.428645
43428.98958	1.404364
43429.01042	1.414613
43429.03125	1.379447
43429.05208	1.405883
43429.07292	1.384041
43429.09375	1.371777
43429.11458	1.38895
43429.13542	1.414846
43429.15625	1.449258
43429.17708	1.472064
43429.19792	1.439019
43429.21875	1.459911
43429.23958	1.409022
43429.26042	1.421149
43429.28125	1.396955
43429.30208	1.385516
43429.32292	1.432918
43429.34375	1.463816
43429.36458	1.503397
43429.38542	1.48944
43429.40625	1.495577
43429.42708	1.481049
43429.44792	1.494818
43429.46875	1.546524
43429.48958	1.496788
43429.51042	1.509349
43429.53125	1.472647
43429.55208	1.46982
43429.57292	1.487668
43429.59375	1.489218
43429.61458	1.472208
43429.63542	1.461144
43429.65625	1.475295
43429.67708	1.466362
43429.69792	1.437401
43429.71875	1.457792
43429.73958	1.461562
43429.76042	1.448123
43429.78125	1.426426
43429.80208	1.439674
43429.82292	1.415813
43429.84375	1.406328
43429.86458	1.405936
43429.88542	1.425727
43429.90625	1.413464
43429.92708	1.431331
43429.94792	1.463364
43429.96875	1.464227
43429.98958	1.466546
43430.01042	1.460033
43430.03125	1.425139
43430.05208	1.418014
43430.07292	1.41234
43430.09375	1.42902
43430.11458	1.432078
43430.13542	1.474632
43430.15625	1.503523
43430.17708	1.483008
43430.19792	1.496597
43430.21875	1.474051
43430.23958	1.48556
43430.26042	1.45683
43430.28125	1.459153
43430.30208	1.458751
43430.32292	1.408154
43430.34375	1.446101
43430.36458	1.446052
43430.38542	1.419417
43430.40625	1.459223
43430.42708	1.413741
43430.44792	1.440817
43430.46875	1.411737
43430.48958	1.386165
43430.51042	1.378903
43430.53125	1.370764
43430.55208	1.365538
43430.57292	1.355416
43430.59375	1.390297
43430.61458	1.393594
43430.63542	1.41526
43430.65625	1.38044
43430.67708	1.418171
43430.69792	1.401226
43430.71875	1.427697
43430.73958	1.467859
43430.76042	1.427765
43430.78125	1.51946
43430.80208	1.539485
43430.82292	1.504144
43430.84375	1.474717
43430.86458	1.480106
43430.88542	1.479371
43430.90625	1.440253
43430.92708	1.446542
43430.94792	1.411942
43430.96875	1.399854
43430.98958	1.413292
43431.01042	1.402417
43431.03125	1.393944
43431.05208	1.41727
43431.07292	1.381077
43431.09375	1.387041
43431.11458	1.395998
43431.13542	1.365478
43431.15625	1.316288
43431.17708	1.311513
43431.19792	1.286598
43431.21875	1.280416
43431.23958	1.272751
43431.26042	1.272361
43431.28125	1.258585
43431.30208	1.287358
43431.32292	1.295604
43431.34375	1.301391
43431.36458	1.333372
43431.38542	1.334071
43431.40625	1.332179
43431.42708	1.345716
43431.44792	1.356273
43431.46875	1.345959
43431.48958	1.35966
43431.51042	1.357073
43431.53125	1.349335
43431.55208	1.366473
43431.57292	1.387312
43431.59375	1.359025
43431.61458	1.38379
43431.63542	1.38126
43431.65625	1.366293
43431.67708	1.380166
43431.69792	1.392367
43431.71875	1.368485
43431.73958	1.370482
43431.76042	1.380532
43431.78125	1.354755
43431.80208	1.340884
43431.82292	1.331716
43431.84375	1.345266
43431.86458	1.361769
43431.88542	1.366811
43431.90625	1.374318
43431.92708	1.373923
43431.94792	1.367941
43431.96875	1.388529
43431.98958	1.366908
43432.01042	1.424015
43432.03125	1.40347
43432.05208	1.441149
43432.07292	1.440831
43432.09375	1.447007
43432.11458	1.428897
43432.13542	1.425111
43432.15625	1.42553
43432.17708	1.411247
43432.19792	1.41765
43432.21875	1.432897
43432.23958	1.416661
43432.26042	1.409968
43432.28125	1.424946
43432.30208	1.45097
43432.32292	1.425322
43432.34375	1.408611
43432.36458	1.400152
43432.38542	1.410042
43432.40625	1.406108
43432.42708	1.397658
43432.44792	1.461955
43432.46875	1.446489
43432.48958	1.436062
43432.51042	1.426713
43432.53125	1.4065
43432.55208	1.411479
43432.57292	1.380364
43432.59375	1.396273
43432.61458	1.412662
43432.63542	1.408576
43432.65625	1.383705
43432.67708	1.406907
43432.69792	1.418223
43432.71875	1.418809
43432.73958	1.398384
43432.76042	1.377895
43432.78125	1.38178
43432.80208	1.398277
43432.82292	1.383406
43432.84375	1.386229
43432.86458	1.392072
43432.88542	1.38824
43432.90625	1.370114
43432.92708	1.399861
43432.94792	1.407893
43432.96875	1.406313
43432.98958	1.390624
43433.01042	1.399719
43433.03125	1.391229
43433.05208	1.392314
43433.07292	1.379219
43433.09375	1.39292
43433.11458	1.384806
43433.13542	1.40624
43433.15625	1.404235
43433.17708	1.39567
43433.19792	1.400132
43433.21875	1.394252
43433.23958	1.397745
43433.26042	1.391193
43433.28125	1.411272
43433.30208	1.391316
43433.32292	1.409837
43433.34375	1.388267
43433.36458	1.418846
43433.38542	1.389102
43433.40625	1.3851
43433.42708	1.393096
43433.44792	1.399145
43433.46875	1.381047
43433.48958	1.385582
43433.51042	1.392887
43433.53125	1.386173
43433.55208	1.379904
43433.57292	1.421314
43433.59375	1.38881
43433.61458	1.419134
43433.63542	1.400893
43433.65625	1.42564
43433.67708	1.4221
43433.69792	1.360382
43433.71875	1.443188
43433.73958	1.457567
43433.76042	1.47173
43433.78125	1.44367
43433.80208	1.437401
43433.82292	1.426058
43433.84375	1.388169
43433.86458	1.408554
43433.88542	1.40557
43433.90625	1.415906
43433.92708	1.392101
43433.94792	1.392495
43433.96875	1.407819
43433.98958	1.422292
43434.01042	1.441117
43434.03125	1.432521
43434.05208	1.448043
43434.07292	1.432346
43434.09375	1.428425
43434.11458	1.422134
43434.13542	1.452376
43434.15625	1.448412
43434.17708	1.430571
43434.19792	1.421614
43434.21875	1.427915
43434.23958	1.436974
43434.26042	1.432746
43434.28125	1.431681
43434.30208	1.423139
43434.32292	1.374173
43434.34375	1.427121
43434.36458	1.411503
43434.38542	1.395863
43434.40625	1.403459
43434.42708	1.433274
43434.44792	1.416696
43434.46875	1.386802
43434.48958	1.408268
43434.51042	1.388836
43434.53125	1.406849
43434.55208	1.402515
43434.57292	1.448674
43434.59375	1.433655
43434.61458	1.452912
43434.63542	1.447937
43434.65625	1.442106
43434.67708	1.442789
43434.69792	1.430595
43434.71875	1.450557
43434.73958	1.472044
43434.76042	1.455244
43434.78125	1.47594
43434.80208	1.43133
43434.82292	1.448613
43434.84375	1.470906
43434.86458	1.445744
43434.88542	1.482029
43434.90625	1.501925
43434.92708	1.507065
43434.94792	1.497451
43434.96875	1.510099
43434.98958	1.509098
43435.01042	1.524218
43435.03125	1.525615
43435.05208	1.512016
43435.07292	1.493998
43435.09375	1.478883
43435.11458	1.49805
43435.13542	1.496304
43435.15625	1.485422
43435.17708	1.505823
43435.19792	1.506889
43435.21875	1.510345
43435.23958	1.495805
43435.26042	1.52757
43435.28125	1.487225
43435.30208	1.513147
43435.32292	1.492572
43435.34375	1.481691
43435.36458	1.485127
43435.38542	1.526448
43435.40625	1.495796
43435.42708	1.472501
43435.44792	1.487665
43435.46875	1.496804
43435.48958	1.537827
43435.51042	1.503256
43435.53125	1.4838
43435.55208	1.527975
43435.57292	1.463068
43435.59375	1.464102
43435.61458	1.464671
43435.63542	1.46041
43435.65625	1.500745
43435.67708	1.469004
43435.69792	1.471362
43435.71875	1.446344
43435.73958	1.431086
43435.76042	1.459377
43435.78125	1.466551
43435.80208	1.457201
43435.82292	1.466106
43435.84375	1.45291
43435.86458	1.446096
43435.88542	1.43585
43435.90625	1.454381
43435.92708	1.447009
43435.94792	1.457859
43435.96875	1.455034
43435.98958	1.433101
43436.01042	1.474356
43436.03125	1.43999
43436.05208	1.467568
43436.07292	1.473605
43436.09375	1.431297
43436.11458	1.418835
43436.13542	1.457173
43436.15625	1.447053
43436.17708	1.469768
43436.19792	1.454219
43436.21875	1.431813
43436.23958	1.430145
43436.26042	1.447187
43436.28125	1.423734
43436.30208	1.442007
43436.32292	1.423449
43436.34375	1.424068
43436.36458	1.41131
43436.38542	1.386038
43436.40625	1.391762
43436.42708	1.37811
43436.44792	1.42073
43436.46875	1.395187
43436.48958	1.401952
43436.51042	1.398848
43436.53125	1.404319
43436.55208	1.397787
43436.57292	1.407053
43436.59375	1.38854
43436.61458	1.383396
43436.63542	1.407626
43436.65625	1.38335
43436.67708	1.388878
43436.69792	1.40983
43436.71875	1.389494
43436.73958	1.392261
43436.76042	1.382527
43436.78125	1.401005
43436.80208	1.406393
43436.82292	1.426525
43436.84375	1.416616
43436.86458	1.422381
43436.88542	1.415519
43436.90625	1.413023
43436.92708	1.408936
43436.94792	1.40264
43436.96875	1.414707
43436.98958	1.416135
43437.01042	1.413917
43437.03125	1.416447
43437.05208	1.412131
43437.07292	1.413079
43437.09375	1.427517
43437.11458	1.429537
43437.13542	1.392822
43437.15625	1.416361
43437.17708	1.45255
43437.19792	1.437829
43437.21875	1.452125
43437.23958	1.447905
43437.26042	1.421014
43437.28125	1.440705
43437.30208	1.425804
43437.32292	1.426812
43437.34375	1.424884
43437.36458	1.404116
43437.38542	1.425001
43437.40625	1.450108
43437.42708	1.421702
43437.44792	1.418969
43437.46875	1.437316
43437.48958	1.441103
43437.51042	1.401914
43437.53125	1.421114
43437.55208	1.427275
43437.57292	1.418932
43437.59375	1.414828
43437.61458	1.408646
43437.63542	1.400195
43437.65625	1.380903
43437.67708	1.413041
43437.69792	1.427298
43437.71875	1.402465
43437.73958	1.42981
43437.76042	1.443703
43437.78125	1.421608
43437.80208	1.423509
43437.82292	1.413163
43437.84375	1.416572
43437.86458	1.411363
43437.88542	1.416595
43437.90625	1.400202
43437.92708	1.4141
43437.94792	1.445142
43437.96875	1.443838
43437.98958	1.424017
43438.01042	1.458856
43438.03125	1.432358
43438.05208	1.409301
43438.07292	1.412185
43438.09375	1.414667
43438.11458	1.44989
43438.13542	1.414913
43438.15625	1.411872
43438.17708	1.417897
43438.19792	1.431973
43438.21875	1.484582
43438.23958	1.424387
43438.26042	1.414003
43438.28125	1.392585
43438.30208	1.405797
43438.32292	1.423105
43438.34375	1.398676
43438.36458	1.374421
43438.38542	1.396105
43438.40625	1.389307
43438.42708	1.402364
43438.44792	1.407872
43438.46875	1.435898
43438.48958	1.426265
43438.51042	1.409649
43438.53125	1.405737
43438.55208	1.430837
43438.57292	1.44678
43438.59375	1.428661
43438.61458	1.426632
43438.63542	1.442272
43438.65625	1.434538
43438.67708	1.431771
43438.69792	1.43434
43438.71875	1.413982
43438.73958	1.408243
43438.76042	1.422277
43438.78125	1.421807
43438.80208	1.396165
43438.82292	1.392424
43438.84375	1.398205
43438.86458	1.401361
43438.88542	1.477239
43438.90625	1.422033
43438.92708	1.436178
43438.94792	1.458577
43438.96875	1.459467
43438.98958	1.435053
43439.01042	1.445905
43439.03125	1.445422
43439.05208	1.471567
43439.07292	1.467665
43439.09375	1.485024
43439.11458	1.480631
43439.13542	1.512418
43439.15625	1.47544
43439.17708	1.432949
43439.19792	1.408043
43439.21875	1.454976
43439.23958	1.480423
43439.26042	1.493249
43439.28125	1.500364
43439.30208	1.431538
43439.32292	1.429334
43439.34375	1.386823
43439.36458	1.390534
43439.38542	1.400249
43439.40625	1.442493
43439.42708	1.448518
43439.44792	1.465848
43439.46875	1.415925
43439.48958	1.46437
43439.51042	1.479465
43439.53125	1.471687
43439.55208	1.461049
43439.57292	1.484848
43439.59375	1.443468
43439.61458	1.458187
43439.63542	1.459848
43439.65625	1.45102
43439.67708	1.467391
43439.69792	1.447221
43439.71875	1.444995
43439.73958	1.44715
43439.76042	1.438961
43439.78125	1.440387
43439.80208	1.396233
43439.82292	1.393527
43439.84375	1.441036
43439.86458	1.446488
43439.88542	1.41571
43439.90625	1.409325
43439.92708	1.424502
43439.94792	1.352347
43439.96875	1.431194
43439.98958	1.410917
43440.01042	1.40177
43440.03125	1.413593
43440.05208	1.405997
43440.07292	1.437401
43440.09375	1.427903
43440.11458	1.438067
43440.13542	1.446624
43440.15625	1.395488
43440.17708	1.382156
43440.19792	1.37052
43440.21875	1.38475
43440.23958	1.415177
43440.26042	1.385917
43440.28125	1.407166
43440.30208	1.456052
43440.32292	1.451418
43440.34375	1.425585
43440.36458	1.412188
43440.38542	1.406739
43440.40625	1.420388
43440.42708	1.48955
43440.44792	1.481936
43440.46875	1.478599
43440.48958	1.479008
43440.51042	1.469456
43440.53125	1.444391
43440.55208	1.441948
43440.57292	1.410306
43440.59375	1.464624
43440.61458	1.408447
43440.63542	1.456647
43440.65625	1.471473
43440.67708	1.498281
43440.69792	1.50197
43440.71875	1.4906
43440.73958	1.459061
43440.76042	1.486049
43440.78125	1.501973
43440.80208	1.47125
43440.82292	1.477846
43440.84375	1.47651
43440.86458	1.447864
43440.88542	1.441153
43440.90625	1.454666
43440.92708	1.481178
43440.94792	1.485912
43440.96875	1.471164
43440.98958	1.451591
43441.01042	1.433092
43441.03125	1.442092
43441.05208	1.43598
43441.07292	1.442041
43441.09375	1.471648
43441.11458	1.457446
43441.13542	1.450607
43441.15625	1.433328
43441.17708	1.410956
43441.19792	1.418636
43441.21875	1.403028
43441.23958	1.414813
43441.26042	1.418145
43441.28125	1.440296
43441.30208	1.409209
43441.32292	1.413148
43441.34375	1.40656
43441.36458	1.41874
43441.38542	1.402995
43441.40625	1.400469
43441.42708	1.427694
43441.44792	1.418298
43441.46875	1.407795
43441.48958	1.405716
43441.51042	1.426288
43441.53125	1.396573
43441.55208	1.392358
43441.57292	1.368573
43441.59375	1.40359
43441.61458	1.416065
43441.63542	1.452914
43441.65625	1.417715
43441.67708	1.437209
43441.69792	1.432501
43441.71875	1.438461
43441.73958	1.44605
43441.76042	1.44938
43441.78125	1.446078
43441.80208	1.441039
43441.82292	1.42022
43441.84375	1.432832
43441.86458	1.449525
43441.88542	1.435497
43441.90625	1.417377
43441.92708	1.419217
43441.94792	1.430113
43441.96875	1.434053
43441.98958	1.421563
43442.01042	1.412897
43442.03125	1.402122
43442.05208	1.410301
43442.07292	1.393548
43442.09375	1.420458
43442.11458	1.41134
43442.13542	1.429541
43442.15625	1.41555
43442.17708	1.406066
43442.19792	1.416429
43442.21875	1.418506
43442.23958	1.396459
43442.26042	1.393697
43442.28125	1.394512
43442.30208	1.396964
43442.32292	1.401415
43442.34375	1.390762
43442.36458	1.405134
43442.38542	1.429394
43442.40625	1.4133
43442.42708	1.398836
43442.44792	1.386697
43442.46875	1.388488
43442.48958	1.41943
43442.51042	1.407907
43442.53125	1.404865
43442.55208	1.417923
43442.57292	1.439059
43442.59375	1.450125
43442.61458	1.440406
43442.63542	1.431165
43442.65625	1.459585
43442.67708	1.479368
43442.69792	1.455509
43442.71875	1.450354
43442.73958	1.451271
43442.76042	1.444886
43442.78125	1.399205
43442.80208	1.414193
43442.82292	1.412205
43442.84375	1.409837
43442.86458	1.406361
43442.88542	1.402644
43442.90625	1.40982
43442.92708	1.390787
43442.94792	1.410294
43442.96875	1.408441
43442.98958	1.414913
43443.01042	1.41174
43443.03125	1.412119
43443.05208	1.395395
43443.07292	1.381344
43443.09375	1.371002
43443.11458	1.377406
43443.13542	1.382461
43443.15625	1.383603
43443.17708	1.398733
43443.19792	1.396177
43443.21875	1.385345
43443.23958	1.384208
43443.26042	1.387475
43443.28125	1.392465
43443.30208	1.408009
43443.32292	1.417655
43443.34375	1.406423
43443.36458	1.392602
43443.38542	1.376297
43443.40625	1.41701
43443.42708	1.3928
43443.44792	1.395852
43443.46875	1.397997
43443.48958	1.41968
43443.51042	1.420535
43443.53125	1.405495
43443.55208	1.407203
43443.57292	1.417362
43443.59375	1.418247
43443.61458	1.402514
43443.63542	1.407467
43443.65625	1.38644
43443.67708	1.416429
43443.69792	1.392631
43443.71875	1.400542
43443.73958	1.396148
43443.76042	1.392617
43443.78125	1.390863
43443.80208	1.392957
43443.82292	1.449738
43443.84375	1.442948
43443.86458	1.394778
43443.88542	1.378526
43443.90625	1.382741
43443.92708	1.341315
43443.94792	1.34508
43443.96875	1.30833
43443.98958	1.286953
43444.01042	1.272334
43444.03125	1.269984
43445.65625	1.399657
43445.67708	1.422469
43445.69792	1.424627
43445.71875	1.426479
43445.73958	1.407875
43445.76042	1.408315
43445.78125	1.418567
43445.80208	1.428264
43445.82292	1.421509
43445.84375	1.427445
43445.86458	1.42425
43445.88542	1.436583
43445.90625	1.436297
43445.92708	1.446594
43445.94792	1.427797
43445.96875	1.459785
43445.98958	1.433132
43446.01042	1.416752
43446.03125	1.438242
43446.05208	1.447125
43446.07292	1.439436
43446.09375	1.449828
43446.11458	1.414254
43446.13542	1.463673
43446.15625	1.441633
43446.17708	1.431174
43446.19792	1.42951
43446.21875	1.418675
43446.23958	1.45588
43446.26042	1.435236
43446.28125	1.437389
43446.30208	1.443323
43446.32292	1.438762
43446.34375	1.45301
43446.36458	1.432763
43446.38542	1.455024
43446.40625	1.457707
43446.42708	1.472173
43446.44792	1.480203
43446.46875	1.458444
43446.48958	1.422822
43446.51042	1.426778
43446.53125	1.442507
43446.55208	1.440544
43446.57292	1.437604
43446.59375	1.466282
43446.61458	1.434053
43446.63542	1.434368
43446.65625	1.442097
43446.67708	1.431975
43446.69792	1.435047
43446.71875	1.426149
43446.73958	1.425426
43446.76042	1.40956
43446.78125	1.42532
43446.80208	1.402665
43446.82292	1.408511
43446.84375	1.426768
43446.86458	1.411641
43446.88542	1.421848
43446.90625	1.408913
43446.92708	1.404204
43446.94792	1.403148
43446.96875	1.417239
43446.98958	1.415383
43447.01042	1.422525
43447.03125	1.430524
43447.05208	1.419792
43447.07292	1.398776
43447.09375	1.408302
43447.11458	1.383067
43447.13542	1.404122
43447.15625	1.384454
43447.17708	1.378563
43447.19792	1.392176
43447.21875	1.387455
43447.23958	1.412128
43447.26042	1.418639
43447.28125	1.435188
43447.30208	1.41982
43447.32292	1.437792
43447.34375	1.41714
43447.36458	1.393801
43447.38542	1.392331
43447.40625	1.382876
43447.42708	1.399971
43447.44792	1.384467
43447.46875	1.445547
43447.48958	1.424021
43447.51042	1.446514
43447.53125	1.440764
43447.55208	1.442187
43447.57292	1.446505
43447.59375	1.437368
43447.61458	1.435162
43447.63542	1.421725
43447.65625	1.424071
43447.67708	1.378718
43447.69792	1.389012
43447.71875	1.383011
43447.73958	1.383249
43447.76042	1.404664
43447.78125	1.439647
43447.80208	1.435353
43447.82292	1.487344
43447.84375	1.483415
43447.86458	1.503756
43447.88542	1.477748
43447.90625	1.450523
43447.92708	1.468382
43447.94792	1.46
43447.96875	1.460234
43447.98958	1.438871
43448.01042	1.4403
43448.03125	1.464618
43448.05208	1.460456
43448.07292	1.459851
43448.09375	1.472981
43448.11458	1.46305
43448.13542	1.428831
43448.15625	1.432743
43448.17708	1.429902
43448.19792	1.417555
43448.21875	1.420878
43448.23958	1.399334
43448.26042	1.422746
43448.28125	1.44795
43448.30208	1.434925
43448.32292	1.432999
43448.34375	1.429512
43448.36458	1.425731
43448.38542	1.433493
43448.40625	1.444987
43448.42708	1.40952
43448.44792	1.433692
43448.46875	1.426929
43448.48958	1.453517
43448.51042	1.415155
43448.53125	1.404403
43448.55208	1.420352
43448.57292	1.399821
43448.59375	1.419196
43448.61458	1.42288
43448.63542	1.402309
43448.65625	1.398469
43448.67708	1.423133
43448.69792	1.438382
43448.71875	1.413786
43448.73958	1.436544
43448.76042	1.44445
43448.78125	1.445126
43448.80208	1.419149
43448.82292	1.419013
43448.84375	1.439816
43448.86458	1.435391
43448.88542	1.439957
43448.90625	1.447713
43448.92708	1.41458
43448.94792	1.373798
43448.96875	1.438937
43448.98958	1.439839
43449.01042	1.448988
43449.03125	1.434001
43449.05208	1.448146
43449.07292	1.469362
43449.09375	1.455725
43449.11458	1.413565
43449.13542	1.422658
43449.15625	1.412955
43449.17708	1.42534
43449.19792	1.410529
43449.21875	1.425098
43449.23958	1.385926
43449.26042	1.399297
43449.28125	1.414698
43449.30208	1.425831
43449.32292	1.439183
43449.34375	1.419216
43449.36458	1.428721
43449.38542	1.433504
43449.40625	1.456719
43449.42708	1.400057
43449.44792	1.436863
43449.46875	1.42165
43449.48958	1.415684
43449.51042	1.430331
43449.53125	1.411433
43449.55208	1.430672
43449.57292	1.401573
43449.59375	1.419455
43449.61458	1.439102
43449.63542	1.428872
43449.65625	1.428641
43449.67708	1.42829
43449.69792	1.414579
43449.71875	1.420696
43449.73958	1.41514
43449.76042	1.41833
43449.78125	1.411232
43449.80208	1.417906
43449.82292	1.407355
43449.84375	1.401322
43449.86458	1.391739
43449.88542	1.394439
43449.90625	1.407364
43449.92708	1.395218
43449.94792	1.382326
43449.96875	1.404689
43449.98958	1.386879
43450.01042	1.383543
43450.03125	1.360265
43450.05208	1.37825
43450.07292	1.407902
43450.09375	1.405791
43450.11458	1.374617
43450.13542	1.378373
43450.15625	1.393672
43450.17708	1.408925
43450.19792	1.366513
43450.21875	1.385151
43450.23958	1.394322
43450.26042	1.431922
43450.28125	1.428331
43450.30208	1.435573
43450.32292	1.416293
43450.34375	1.446182
43450.36458	1.385564
43450.38542	1.405644
43450.40625	1.391645
43450.42708	1.413143
43450.44792	1.41112
43450.46875	1.445828
43450.48958	1.432706
43450.51042	1.417158
43450.53125	1.418556
43450.55208	1.415429
43450.57292	1.435811
43450.59375	1.424332
43450.61458	1.434837
43450.63542	1.435869
43450.65625	1.418307
43450.67708	1.422624
43450.69792	1.412139
43450.71875	1.41462
43450.73958	1.437538
43450.76042	1.415673
43450.78125	1.406328
43450.80208	1.393279
43450.82292	1.418839
43450.84375	1.377466
43450.86458	1.401545
43450.88542	1.418903
43450.90625	1.409344
43450.92708	1.414904
43450.94792	1.413045
43450.96875	1.407166
43450.98958	1.404627
43451.01042	1.421367
43451.03125	1.395746
43451.05208	1.40136
43451.07292	1.40513
43451.09375	1.425748
43451.11458	1.431632
43451.13542	1.427851
43451.15625	1.400311
43451.17708	1.372726
43451.19792	1.392565
43451.21875	1.411391
43451.23958	1.425297
43451.26042	1.397858
43451.28125	1.391635
43451.30208	1.410569
43451.32292	1.407375
43451.34375	1.426749
43451.36458	1.413978
43451.38542	1.420707
43451.40625	1.400661
43451.42708	1.396794
43451.44792	1.409472
43451.46875	1.410666
43451.48958	1.414114
43451.51042	1.371935
43451.53125	1.354645
43451.55208	1.391474
43451.57292	1.394073
43451.59375	1.406896
43451.61458	1.397874
43451.63542	1.383065
43451.65625	1.380094
43451.67708	1.396266
43451.69792	1.380546
43451.71875	1.369844
43451.73958	1.376182
43451.76042	1.356391
43451.78125	1.365653
43451.80208	1.342265
43451.82292	1.354868
43451.84375	1.362715
43451.86458	1.368389
43451.88542	1.333547
43451.90625	1.357483
43451.92708	1.370511
43451.94792	1.334241
43451.96875	1.338994
43451.98958	1.334345
43452.01042	1.324698
43452.03125	1.342626
43452.05208	1.351434
43452.07292	1.37404
43452.09375	1.35917
43452.11458	1.393584
43452.13542	1.375083
43452.15625	1.379143
43452.17708	1.374031
43452.19792	1.367481
43452.21875	1.376014
43452.23958	1.354517
43452.26042	1.354598
43452.28125	1.353929
43452.30208	1.354568
43452.32292	1.356677
43452.34375	1.343967
43452.36458	1.336539
43452.38542	1.362805
43452.40625	1.359432
43452.42708	1.366696
43452.44792	1.386073
43452.46875	1.36073
43452.48958	1.394405
43452.51042	1.384131
43452.53125	1.394628
43452.55208	1.372939
43452.57292	1.383419
43452.59375	1.40437
43452.61458	1.375254
43452.63542	1.39903
43452.65625	1.383598
43452.67708	1.377857
43452.69792	1.401925
43452.71875	1.402819
43452.73958	1.400633
43452.76042	1.393494
43452.78125	1.39427
43452.80208	1.386022
43452.82292	1.384245
43452.84375	1.383685
43452.86458	1.390336
43452.88542	1.392179
43452.90625	1.393445
43452.92708	1.393001
43452.94792	1.387827
43452.96875	1.391876
43452.98958	1.39277
43453.01042	1.376489
43453.03125	1.375765
43453.05208	1.377104
43453.07292	1.403306
43453.09375	1.379353
43453.11458	1.405382
43453.13542	1.405145
43453.15625	1.401313
43453.17708	1.369443
43453.19792	1.3622
43453.21875	1.367025
43453.23958	1.351537
43453.26042	1.371332
43453.28125	1.343387
43453.30208	1.3841
43453.32292	1.338344
43453.34375	1.374919
43453.36458	1.390477
43453.38542	1.398048
43453.40625	1.361738
43453.42708	1.37629
43453.44792	1.385415
43453.46875	1.373395
43453.48958	1.373419
43453.51042	1.413697
43453.53125	1.421697
43453.55208	1.406487
43453.57292	1.407595
43453.59375	1.419526
43453.61458	1.348234
43453.63542	1.328491
43453.65625	1.410834
43453.67708	1.400696
43453.69792	1.386925
43453.71875	1.414388
43453.73958	1.427572
43453.76042	1.428679
43453.78125	1.417793
43453.80208	1.375179
43453.82292	1.386682
43453.84375	1.404927
43453.86458	1.433466
43453.88542	1.43278
43453.90625	1.444275
43453.92708	1.424411
43453.94792	1.416454
43453.96875	1.396303
43453.98958	1.402095
43454.01042	1.389012
43454.03125	1.37976
43454.05208	1.349476
43454.07292	1.340666
43454.09375	1.371381
43454.11458	1.375859
43454.13542	1.373374
43454.15625	1.395668
43454.17708	1.383718
43454.19792	1.392206
43454.21875	1.39575
43454.23958	1.391616
43454.26042	1.402379
43454.28125	1.409401
43454.30208	1.404106
43454.32292	1.426246
43454.34375	1.427039
43454.36458	1.426146
43454.38542	1.414128
43454.40625	1.422736
43454.42708	1.380232
43454.44792	1.429645
43454.46875	1.420447
43454.48958	1.401464
43454.51042	1.392571
43454.53125	1.40614
43454.55208	1.397328
43454.57292	1.394901
43454.59375	1.408386
43454.61458	1.433093
43454.63542	1.434534
43454.65625	1.415927
43454.67708	1.421343
43454.69792	1.437718
43454.71875	1.440935
43454.73958	1.445339
43454.76042	1.448507
43454.78125	1.462505
43454.80208	1.445898
43454.82292	1.458038
43454.84375	1.460117
43454.86458	1.479838
43454.88542	1.462407
43454.90625	1.460921
43454.92708	1.463812
43454.94792	1.443593
43454.96875	1.457006
43454.98958	1.464649
43455.01042	1.467528
43455.03125	1.449242
43455.05208	1.43842
43455.07292	1.44612
43455.09375	1.456057
43455.11458	1.44231
43455.13542	1.437169
43455.15625	1.441359
43455.17708	1.436931
43455.19792	1.403647
43455.21875	1.39923
43455.23958	1.41044
43455.26042	1.387725
43455.28125	1.401413
43455.30208	1.437467
43455.32292	1.437615
43455.34375	1.444137
43455.36458	1.453055
43455.38542	1.458934
43455.40625	1.476223
43455.42708	1.458335
43455.44792	1.470329
43455.46875	1.438309
43455.48958	1.456647
43455.51042	1.422522
43455.53125	1.414067
43455.55208	1.43997
43455.57292	1.456579
43455.59375	1.453116
43455.61458	1.442751
43455.63542	1.453109
43455.65625	1.430488
43455.67708	1.442261
43455.69792	1.452441
43455.71875	1.446691
43455.73958	1.454717
43455.76042	1.427235
43455.78125	1.427832
43455.80208	1.409331
43455.82292	1.442518
43455.84375	1.443146
43455.86458	1.43473
43455.88542	1.444292
43455.90625	1.445643
43455.92708	1.408145
43455.94792	1.442183
43455.96875	1.430822
43455.98958	1.44157
43456.01042	1.419568
43456.03125	1.445735
43456.05208	1.423501
43456.07292	1.433533
43456.09375	1.40216
43456.11458	1.459349
43456.13542	1.436906
43456.15625	1.453348
43456.17708	1.463257
43456.19792	1.444351
43456.21875	1.410729
43456.23958	1.383905
43456.26042	1.379508
43456.28125	1.387501
43456.30208	1.378567
43456.32292	1.37629
43456.34375	1.36709
43456.36458	1.355815
43456.38542	1.365376
43456.40625	1.388775
43456.42708	1.367956
43456.44792	1.34044
43456.46875	1.352465
43456.48958	1.372075
43456.51042	1.393794
43456.53125	1.398733
43456.55208	1.379287
43456.57292	1.384005
43456.59375	1.379223
43456.61458	1.345879
43456.63542	1.32126
43456.65625	1.345197
43456.67708	1.3631
43456.69792	1.348347
43456.71875	1.367954
43456.73958	1.352086
43456.76042	1.396391
43456.78125	1.410109
43456.80208	1.391684
43456.82292	1.399361
43456.84375	1.417909
43456.86458	1.421333
43456.88542	1.407746
43456.90625	1.417183
43456.92708	1.396933
43456.94792	1.378952
43456.96875	1.371457
43456.98958	1.375908
43457.01042	1.38923
43457.03125	1.374222
43457.05208	1.375299
43457.07292	1.363832
43457.09375	1.380525
43457.11458	1.405962
43457.13542	1.376189
43457.15625	1.389618
43457.17708	1.384408
43457.19792	1.387301
43457.21875	1.435247
43457.23958	1.380731
43457.26042	1.386098
43457.28125	1.373834
43457.30208	1.343768
43457.32292	1.346438
43457.34375	1.339913
43457.36458	1.375223
43457.38542	1.37817
43457.40625	1.377713
43457.42708	1.407895
43457.44792	1.445463
43457.46875	1.428994
43457.48958	1.443116
43457.51042	1.432469
43457.53125	1.397462
43457.55208	1.405161
43457.57292	1.391666
43457.59375	1.380888
43457.61458	1.421758
43457.63542	1.439473
43457.65625	1.391843
43457.67708	1.388723
43457.69792	1.428287
43457.71875	1.412914
43457.73958	1.426191
43457.76042	1.44196
43457.78125	1.45003
43457.80208	1.427309
43457.82292	1.418451
43457.84375	1.41079
43457.86458	1.411019
43457.88542	1.396298
43457.90625	1.431476
43457.92708	1.427037
43457.94792	1.427927
43457.96875	1.370065
43457.98958	1.335029
43458.01042	1.321768
43458.03125	1.311711
43458.05208	1.368757
43458.07292	1.375003
43458.09375	1.357727
43458.11458	1.360811
43458.13542	1.372873
43458.15625	1.379068
43458.17708	1.441002
43458.19792	1.472082
43458.21875	1.43715
43458.23958	1.444473
43458.26042	1.480738
43458.28125	1.490804
43458.30208	1.466581
43458.32292	1.46019
43458.34375	1.438461
43458.36458	1.46074
43458.38542	1.474502
43458.40625	1.43679
43458.42708	1.455769
43458.44792	1.444894
43458.46875	1.445437
43458.48958	1.439578
43458.51042	1.465551
43458.53125	1.447298
43458.55208	1.472666
43458.57292	1.478471
43458.59375	1.483339
43458.61458	1.469215
43458.63542	1.398888
43458.65625	1.45745
43458.67708	1.443436
43458.69792	1.428952
43458.71875	1.421223
43458.73958	1.405041
43458.76042	1.428858
43458.78125	1.423012
43458.80208	1.40113
43458.82292	1.40162
43458.84375	1.392073
43458.86458	1.366758
43458.88542	1.383957
43458.90625	1.369479
43458.92708	1.378944
43458.94792	1.379066
43458.96875	1.36198
43458.98958	1.380709
43459.01042	1.375136
43459.03125	1.369653
43459.05208	1.392159
43459.07292	1.412773
43459.09375	1.411614
43459.11458	1.406537
43459.13542	1.386678
43459.15625	1.346748
43459.17708	1.395815
43459.19792	1.412036
43459.21875	1.388701
43459.23958	1.36525
43459.26042	1.375946
43459.28125	1.408194
43459.30208	1.417607
43459.32292	1.354719
43459.34375	1.419666
43459.36458	1.431902
43459.38542	1.442702
43459.40625	1.448818
43459.42708	1.444655
43459.44792	1.441679
43459.46875	1.440871
43459.48958	1.458072
43459.51042	1.468705
43459.53125	1.464994
43459.55208	1.493255
43459.57292	1.470897
43459.59375	1.49675
43459.61458	1.478919
43459.63542	1.507968
43459.65625	1.483625
43459.67708	1.519369
43459.69792	1.517633
43459.71875	1.521238
43459.73958	1.519646
43459.76042	1.515921
43459.78125	1.518378
43459.80208	1.515765
43459.82292	1.497739
43459.84375	1.505675
43459.86458	1.500441
43459.88542	1.523809
43459.90625	1.491251
43459.92708	1.532736
43459.94792	1.494494
43459.96875	1.4844
43459.98958	1.490961
43460.01042	1.48495
43460.03125	1.47283
43460.05208	1.486047
43460.07292	1.504586
43460.09375	1.387621
43460.11458	1.477019
43460.13542	1.504229
43460.15625	1.494802
43460.17708	1.469062
43460.19792	1.473168
43460.21875	1.505154
43460.23958	1.526733
43460.26042	1.480009
43460.28125	1.401039
43460.30208	1.401666
43460.32292	1.354739
43460.34375	1.346153
43460.36458	1.442494
43460.38542	1.452869
43460.40625	1.45191
43460.42708	1.459584
43460.44792	1.471133
43460.46875	1.494641
43460.48958	1.457828
43460.51042	1.462926
43460.53125	1.447399
43460.55208	1.4312
43460.57292	1.471057
43460.59375	1.441987
43460.61458	1.452604
43460.63542	1.457375
43460.65625	1.461292
43460.67708	1.474712
43460.69792	1.463049
43460.71875	1.452198
43460.73958	1.43381
43460.76042	1.42186
43460.78125	1.390829
43460.80208	1.367965
43460.82292	1.403505
43460.84375	1.39055
43460.86458	1.424937
43460.88542	1.404305
43460.90625	1.404737
43460.92708	1.404744
43460.94792	1.420564
43460.96875	1.40773
43460.98958	1.392795
43461.01042	1.383549
43461.03125	1.390728
43461.05208	1.390378
43461.07292	1.406544
43461.09375	1.422645
43461.11458	1.378714
43461.13542	1.39045
43461.15625	1.348211
43461.17708	1.385659
43461.19792	1.371464
43461.21875	1.37273
43461.23958	1.3525
43461.26042	1.375137
43461.28125	1.355608
43461.30208	1.371955
43461.32292	1.343698
43461.34375	1.389937
43461.36458	1.391956
43461.38542	1.377668
43461.40625	1.389902
43461.42708	1.348075
43461.44792	1.321466
43461.46875	1.349874
43461.48958	1.374298
43461.51042	1.295438
43461.53125	1.363675
43461.55208	1.402277
43461.57292	1.321146
43461.59375	1.34269
43461.61458	1.376287
43461.63542	1.433028
43461.65625	1.387261
43461.67708	1.423861
43461.69792	1.418814
43461.71875	1.446898
43461.73958	1.423752
43461.76042	1.403551
43461.78125	1.423455
43461.80208	1.410465
43461.82292	1.404676
43461.84375	1.396558
43461.86458	1.43333
43461.88542	1.413428
43461.90625	1.402622
43461.92708	1.384792
43461.94792	1.385452
43461.96875	1.400268
43461.98958	1.41325
43462.01042	1.368932
43462.03125	1.387195
43462.05208	1.414687
43462.07292	1.384169
43462.09375	1.344181
43462.11458	1.362536
43462.13542	1.379379
43462.15625	1.413275
43462.17708	1.362231
43462.19792	1.333598
43462.21875	1.383039
43462.23958	1.349675
43462.26042	1.367917
43462.28125	1.373669
43462.30208	1.376699
43462.32292	1.394938
43462.34375	1.427603
43462.36458	1.403269
43462.38542	1.416851
43462.40625	1.397292
43462.42708	1.385666
43462.44792	1.427202
43462.46875	1.418798
43462.48958	1.417207
43462.51042	1.41305
43462.53125	1.440978
43462.55208	1.410544
43462.57292	1.437715
43462.59375	1.39758
43462.61458	1.388299
43462.63542	1.366265
43462.65625	1.366857
43462.67708	1.38594
43462.69792	1.370194
43462.71875	1.313858
43462.73958	1.320366
43462.76042	1.345445
43462.78125	1.38464
43462.80208	1.399011
43462.82292	1.376888
43462.84375	1.37063
43462.86458	1.346843
43462.88542	1.379329
43462.90625	1.445862
43462.92708	1.368825
43462.94792	1.33982
43462.96875	1.407339
43462.98958	1.369719
43463.01042	1.352927
43463.03125	1.371087
43463.05208	1.387966
43463.07292	1.344647
43463.09375	1.364272
43463.11458	1.356344
43463.13542	1.332207
43463.15625	1.339188
43463.17708	1.31987
43463.19792	1.346883
43463.21875	1.40967
43463.23958	1.404514
[truncated: 12,312 more rows]
