# Supplementary material for: Geophysical precursors of the July-August 2019 paroxysmal eruptive phase and their implications for Stromboli volcano (Italy) monitoring
Source: Sci Rep. 2020 Jun 24;10:10296. doi: 10.1038/s41598-020-67220-1 (PMC7314781; doi:10.1038/s41598-020-67220-1)
Supplement: Supplementary file 1 — Supplementary information. [file 41598_2020_67220_MOESM1_ESM.zip › supplementary_data/mean_sq_ampl.csv]

Date	Mean sq. ampl.
43419.5	6521.166504
43419.52083	3894.161133
43419.54167	129.366669
43419.5625	164.986664
43419.58333	150.438339
43419.60417	160.364441
43419.625	150.133896
43419.64583	144.462219
43419.66667	176.561661
43419.6875	136.323883
43419.70833	149.347229
43419.72917	121.264442
43419.75	153.309448
43419.77083	132.678894
43419.79167	123.655556
43419.8125	157.040558
43419.83333	158.673889
43419.85417	188.553329
43419.875	176.020004
43419.89583	163.937225
43419.91667	134.390549
43419.9375	165.111664
43419.95833	120.751663
43419.97917	144.343887
43420	139.274994
43420.02083	149.503891
43420.04167	155.558884
43420.0625	133.17334
43420.08333	145.675552
43420.10417	130.077774
43420.125	139.958328
43420.14583	130.29277
43420.16667	156.474442
43420.1875	144.232224
43420.20833	148.263336
43420.22917	134.09111
43420.25	159.289444
43420.27083	134.081116
43420.29167	139.345551
43420.3125	119.776108
43420.33333	146.071671
43420.35417	132.247223
43420.375	170.362228
43420.39583	164.405548
43420.41667	126.434998
43420.4375	164.441666
43420.45833	173.867218
43420.47917	140.23056
43420.5	157.579437
43420.52083	184.115005
43420.54167	164.330551
43420.5625	193.46167
43420.58333	150.079437
43420.60417	131.702774
43420.625	116.836113
43420.64583	124.506111
43420.66667	129.940002
43420.6875	103.74778
43420.70833	125.633331
43420.72917	139.676666
43420.75	129.04834
43420.77083	141.520004
43420.79167	109.853889
43420.8125	141.016663
43420.83333	143.164444
43420.85417	154.627228
43420.875	139.578339
43420.89583	187.251663
43420.91667	151.960007
43420.9375	174.320007
43420.95833	152.089996
43420.97917	132.952774
43421	167.414444
43421.02083	176.544449
43421.04167	173.532227
43421.0625	155.197784
43421.08333	146.498886
43421.10417	159.934998
43421.125	180.418335
43421.14583	163.786667
43421.16667	162.182785
43421.1875	157.438339
43421.20833	161.351669
43421.22917	158.027222
43421.25	170.502228
43421.27083	131.557785
43421.29167	173.827774
43421.3125	188.947784
43421.33333	161.898331
43421.35417	174.490555
43421.375	157.108887
43421.39583	140.808884
43421.41667	158.398895
43421.4375	142.994995
43421.45833	144.815002
43421.47917	154.005554
43421.5	154.773331
43421.52083	145.708328
43421.54167	176.720001
43421.5625	202.945007
43421.58333	194.976105
43421.60417	154.839447
43421.625	178.259995
43421.64583	192.360001
43421.66667	183.838882
43421.6875	181.945007
43421.70833	195.475006
43421.72917	150.402771
43421.75	170.806107
43421.77083	188.826111
43421.79167	157.17778
43421.8125	176.233887
43421.83333	165.420563
43421.85417	195.885559
43421.875	169.240555
43421.89583	164.099442
43421.91667	150.367783
43421.9375	160.383896
43421.95833	158.388336
43421.97917	148.570007
43422	164.885559
43422.02083	164.351669
43422.04167	145.880554
43422.0625	182.767227
43422.08333	158.727219
43422.10417	174.80278
43422.125	155.633331
43422.14583	170.397781
43422.16667	158.582779
43422.1875	165.013336
43422.20833	171.506668
43422.22917	171.131668
43422.25	174.404999
43422.27083	176.63945
43422.29167	160.507217
43422.3125	181.839996
43422.33333	170.273331
43422.35417	195.748337
43422.375	168.585556
43422.39583	178.933334
43422.41667	161.586105
43422.4375	190.951111
43422.45833	163.584442
43422.47917	161.592224
43422.5	178.356674
43422.52083	170.197784
43422.54167	166.478882
43422.5625	148.476669
43422.58333	174.142227
43422.60417	157.477219
43422.625	154.583893
43422.64583	165.649994
43422.66667	207.21666
43422.6875	169.886108
43422.70833	169.512772
43422.72917	159.080002
43422.75	186.636108
43422.77083	153.399994
43422.79167	170.006104
43422.8125	177.993896
43422.83333	152.94278
43422.85417	170.44278
43422.875	166.087784
43422.89583	180.202225
43422.91667	156.009995
43422.9375	141.895004
43422.95833	146.025558
43422.97917	160.427216
43423	154.109451
43423.02083	140.793335
43423.04167	159.366669
43423.0625	170.540558
43423.08333	168.305557
43423.10417	177.741104
43423.125	173.633331
43423.14583	147.089447
43423.16667	147.57666
43423.1875	148.070557
43423.20833	169.272781
43423.22917	185.410004
43423.25	167.21666
43423.27083	134.721115
43423.29167	160.643326
43423.3125	165.026108
43423.33333	162.433334
43423.35417	197.138885
43423.375	139.854446
43423.39583	127.839447
43423.41667	216.62056
43423.4375	140.639999
43423.45833	163.987778
43423.47917	156.031113
43423.5	164.552216
43423.52083	185.539444
43423.54167	214.486115
43423.5625	160.882782
43423.58333	126.597778
43423.60417	167.146667
43423.625	131.196671
43423.64583	177.083328
43423.66667	148.181671
43423.6875	153.416107
43423.70833	145.035004
43423.72917	136.337784
43423.75	150.445007
43423.77083	148.79277
43423.79167	150.98111
43423.8125	149.240005
43423.83333	148.462219
43423.85417	133.76445
43423.875	146.918335
43423.89583	150.422775
43423.91667	142.039444
43423.9375	140.012772
43423.95833	154.659439
43423.97917	141.046661
43424	129.252777
43424.02083	131.698883
43424.04167	162.329437
43424.0625	133.247772
43424.08333	151.945007
43424.10417	122.582779
43424.125	138.587219
43424.14583	184.463882
43424.16667	149.939438
43424.1875	161.839996
43424.20833	169.86055
43424.22917	165.40889
43424.25	134.308884
43424.27083	157.141663
43424.29167	122.556114
43424.3125	148.242783
43424.33333	109.32222
43424.35417	153.949448
43424.375	144.066116
43424.39583	134.823334
43424.41667	123.284447
43424.4375	133.382782
43424.45833	142.136673
43424.47917	144.770004
43424.5	149.501114
43424.52083	137.224442
43424.54167	145.670563
43424.5625	159.922226
43424.58333	140.93222
43424.60417	167.460007
43424.625	131.823334
43424.64583	164.386673
43424.66667	152.449997
43424.6875	155.088882
43424.70833	162.787781
43424.72917	139.795563
43424.75	157.437225
43424.77083	163.015549
43424.79167	154.59111
43424.8125	133.226105
43424.83333	148.634445
43424.85417	144.044449
43424.875	143.485001
43424.89583	159.998886
43424.91667	158.213333
43424.9375	184.914444
43424.95833	154.797775
43424.97917	151.407776
43425	157.440002
43425.02083	160.454437
43425.04167	162.267227
43425.0625	171.970001
43425.08333	172.21611
43425.10417	161.752228
43425.125	139.578339
43425.14583	160.737778
43425.16667	170.761108
43425.1875	154.187775
43425.20833	171.116104
43425.22917	154.357224
43425.25	140.737228
43425.27083	147.46666
43425.29167	152.286118
43425.3125	150.142227
43425.33333	165.493896
43425.35417	149.891113
43425.375	146.028336
43425.39583	148.529449
43425.41667	145.218338
43425.4375	148.990555
43425.45833	146.467773
43425.47917	135.931107
43425.5	130.190552
43425.52083	142.792221
43425.54167	130.373886
43425.5625	145.58667
43425.58333	136.083893
43425.60417	137.843338
43425.625	156.327225
43425.64583	158.024994
43425.66667	160.461105
43425.6875	171.452774
43425.70833	157.477219
43425.72917	171.633896
43425.75	158.63945
43425.77083	155.54277
43425.79167	166.25
43425.8125	159.830002
43425.83333	175.964447
43425.85417	167.991104
43425.875	197.536667
43425.89583	168.921112
43425.91667	180.520554
43425.9375	187.425552
43425.95833	166.922226
43425.97917	162.934998
43426	161.036667
43426.02083	147.569443
43426.04167	169.411118
43426.0625	171.40889
43426.08333	157.273331
43426.10417	139.286667
43426.125	135.89389
43426.14583	184.554993
43426.16667	195.378891
43426.1875	165.809998
43426.20833	160.861664
43426.22917	166.501663
43426.25	172.363327
43426.27083	182.789993
43426.29167	152.34166
43426.3125	191.03334
43426.33333	195.892227
43426.35417	191.766113
43426.375	183.271667
43426.39583	203.136108
43426.41667	181.86055
43426.4375	177.119995
43426.45833	181.320007
43426.47917	202.647781
43426.5	216.05278
43426.52083	221.849442
43426.54167	214.509445
43426.5625	243.958893
43426.58333	195.507217
43426.60417	220.771118
43426.625	216.516113
43426.64583	217.742783
43426.66667	220.262772
43426.6875	237.991669
43426.70833	204.291672
43426.72917	236.285004
43426.75	208.699997
43426.77083	200.131104
43426.79167	213.140549
43426.8125	163.606674
43426.83333	210.304443
43426.85417	181.050552
43426.875	203.846664
43426.89583	185.963882
43426.91667	186.251663
43426.9375	194.003891
43426.95833	171.965561
43426.97917	187.626114
43427	215.79277
43427.02083	219.104996
43427.04167	198.911118
43427.0625	228.179443
43427.08333	211.752228
43427.10417	210.649445
43427.125	191.641113
43427.14583	232.106674
43427.16667	190.336105
43427.1875	178.002777
43427.20833	203.606674
43427.22917	230.978333
43427.25	213.916107
43427.27083	198.35611
43427.29167	203.922226
43427.3125	195.145004
43427.33333	189.270004
43427.35417	189.058884
43427.375	210.301117
43427.39583	186.175003
43427.41667	183.708893
43427.4375	198.310562
43427.45833	209.541107
43427.47917	188.705551
43427.5	197.313889
43427.52083	207.124451
43427.54167	189.604446
43427.5625	222.792221
43427.58333	245.016113
43427.60417	222.410004
43427.625	161.01889
43427.64583	202.461105
43427.66667	182.133331
43427.6875	183.539444
43427.70833	178.827774
43427.72917	181.924438
43427.75	182.41333
43427.77083	205.796112
43427.79167	182.006104
43427.8125	169.499451
43427.83333	211.663895
43427.85417	231.12944
43427.875	154.846664
43427.89583	191.949448
43427.91667	232.432785
43427.9375	232.118896
43427.95833	268.205566
43427.97917	212.659439
43428	191.240005
43428.02083	266.711121
43428.04167	212.149445
43428.0625	246.065002
43428.08333	214.441116
43428.10417	271.60556
43428.125	194.33667
43428.14583	212.294449
43428.16667	221.350555
43428.1875	216.773895
43428.20833	240.868896
43428.22917	197.363327
43428.25	221.611664
43428.27083	191.202225
43428.29167	202.888336
43428.3125	178.279999
43428.33333	203.771118
43428.35417	181.323334
43428.375	197.256104
43428.39583	196.964996
43428.41667	182.159439
43428.4375	185.118896
43428.45833	210.688889
43428.625	184.815002
43428.64583	188.767227
43428.66667	179.773895
43428.6875	184.548889
43428.70833	176.647781
43428.72917	185.251663
43428.75	176.823883
43428.77083	188.485001
43428.79167	158.690552
43428.8125	156.153885
43428.83333	164.723328
43428.85417	147.377777
43428.875	177.431671
43428.89583	184.036667
43428.91667	186.09111
43428.9375	191.604446
43428.95833	163.336105
43428.97917	168.442215
43429	170.679993
43429.02083	177.978333
43429.04167	164.404449
43429.0625	135.880554
43429.08333	149.642227
43429.10417	160.488892
43429.125	154.392776
43429.14583	164.205002
43429.16667	150.404999
43429.1875	181.599442
43429.20833	162.508331
43429.22917	153.009445
43429.25	170.117218
43429.27083	199.403336
43429.29167	174.276672
43429.3125	192.243896
43429.33333	191.333893
43429.35417	179.696671
43429.375	208.80722
43429.39583	167.837219
43429.41667	158.872772
43429.4375	161.228882
43429.45833	162.290558
43429.47917	175.774445
43429.5	186.306107
43429.52083	185.351669
43429.54167	171.396667
43429.5625	170.259995
43429.58333	180.304443
43429.60417	161.59166
43429.625	194.672775
43429.64583	162.722778
43429.66667	209.512772
43429.6875	347.68277
43429.70833	190.220551
43429.72917	179.606674
43429.75	200.419998
43429.77083	203.562775
43429.79167	180.630554
43429.8125	191.66777
43429.83333	195.256668
43429.85417	215.661667
43429.875	195.125549
43429.89583	197.459442
43429.91667	203.718887
43429.9375	182.705551
43429.95833	192.092773
43429.97917	176.356674
43430	242.713333
43430.02083	196.093887
43430.04167	203.138336
43430.0625	210.545563
43430.08333	185.567215
43430.10417	168.663895
43430.125	208.825562
43430.14583	162.149445
43430.16667	223.613327
43430.1875	205.279449
43430.20833	204.289444
43430.22917	196.697784
43430.25	233.582779
43430.27083	215.818893
43430.29167	226.023331
43430.3125	316.359436
43430.33333	212.034439
43430.35417	227.896667
43430.375	232.021667
43430.39583	238.007782
43430.41667	239.352219
43430.4375	248.84166
43430.45833	270.516663
43430.47917	232.694443
43430.5	274.463898
43430.52083	258.564453
43430.54167	235.720551
43430.5625	265.016663
43430.58333	280.447235
43430.60417	267.091125
43430.625	209.981674
43430.64583	269.973328
43430.66667	211.73555
43430.6875	229.002228
43430.70833	207.117218
43430.72917	192.229996
43430.75	262.294434
43430.77083	229.092224
43430.79167	212.313889
43430.8125	207.854996
43430.83333	230.110001
43430.85417	222.801117
43430.875	247.641113
43430.89583	234.351669
43430.91667	208.507217
43430.9375	218.049438
43430.95833	271.81778
43430.97917	207.031113
43431	231.277222
43431.02083	257.186096
43431.04167	222.86055
43431.0625	233.752228
43431.08333	231.779999
43431.10417	232.092773
43431.125	276.591675
43431.14583	286.699432
43431.16667	329.11557
43431.1875	352.167786
43431.20833	371.256653
43431.22917	402.753326
43431.25	404.021118
43431.27083	407.079987
43431.29167	415.264435
43431.3125	384.380554
43431.33333	357.304993
43431.35417	347.826111
43431.375	325.514435
43431.39583	311.661102
43431.41667	300.493347
43431.4375	281.773346
43431.45833	287.674438
43431.47917	301.773346
43431.5	281.959991
43431.52083	279.750549
43431.54167	271.064453
43431.5625	290.793335
43431.58333	258.732788
43431.60417	257.641663
43431.625	275.834442
43431.64583	244.581665
43431.66667	249.502228
43431.6875	239.880554
43431.70833	250.313339
43431.72917	292.156097
43431.75	272.777771
43431.77083	260.695007
43431.79167	271.188324
43431.8125	286.5
43431.83333	291.402771
43431.85417	275.041107
43431.875	247.61055
43431.89583	248.266113
43431.91667	243.447784
43431.9375	235.153336
43431.95833	242.876663
43431.97917	244.602783
43432	235.820557
43432.02083	240.668884
43432.04167	221.876663
43432.0625	223.17778
43432.08333	223.994446
43432.10417	224.198334
43432.125	223.020554
43432.14583	212.219452
43432.16667	210.819443
43432.1875	225.875
43432.20833	209.706665
43432.22917	198.062775
43432.25	216.342224
43432.27083	211.353882
43432.29167	201.721115
43432.3125	221.29834
43432.33333	216.029449
43432.35417	219.589996
43432.375	206.327225
43432.39583	223.306671
43432.41667	212.04277
43432.4375	206.71167
43432.45833	236.884445
43432.47917	224.093887
43432.5	241.990005
43432.52083	231.008896
43432.54167	244.558884
43432.5625	232.360001
43432.58333	244.048889
43432.60417	233.678894
43432.625	200.967773
43432.64583	208.759995
43432.66667	242.50444
43432.6875	243.794998
43432.70833	216.156113
43432.72917	232.263336
43432.75	251.14389
43432.77083	252.96611
43432.79167	241.240005
43432.8125	273.266113
43432.83333	253.850555
43432.85417	243.458893
43432.875	223.793335
43432.89583	240.859451
43432.91667	230.816666
43432.9375	210.236115
43432.95833	230.779449
43432.97917	229.789444
43433	206.092224
43433.02083	238.401672
43433.04167	220.175003
43433.0625	214.433334
43433.08333	228.165558
43433.10417	205.671112
43433.125	197.157227
43433.14583	187.051117
43433.16667	180.727783
43433.1875	211.035553
43433.20833	191.99556
43433.22917	186.687775
43433.25	180.148895
43433.27083	180.943329
43433.29167	201.527222
43433.3125	181.796112
43433.33333	148.17334
43433.35417	202.812225
43433.375	192.491104
43433.39583	186.793884
43433.41667	167.967773
43433.4375	168.378891
43433.45833	165.335556
43433.47917	202.791672
43433.5	187.678894
43433.52083	178.839447
43433.54167	196.954437
43433.5625	213.13945
43433.58333	157.066666
43433.60417	179.295563
43433.625	220.649445
43433.64583	188.586105
43433.66667	209.256668
43433.6875	230.494446
43433.70833	217.778336
43433.72917	216.497223
43433.75	174.224442
43433.77083	226.898331
43433.79167	232.562225
43433.8125	203.227783
43433.83333	262.85556
43433.85417	233.404449
43433.875	240.699997
43433.89583	213.653885
43433.91667	242.020004
43433.9375	208.396667
43433.95833	160.241104
43433.97917	178.114441
43434	217.838882
43434.02083	148.898331
43434.04167	179.208328
43434.0625	160.760559
43434.08333	186.150558
43434.10417	199.368332
43434.125	177.155548
43434.14583	190.133331
43434.16667	203.742783
43434.1875	177.149445
43434.20833	170.293335
43434.22917	164.677216
43434.25	209.638885
43434.27083	235.506104
43434.29167	169.863327
43434.3125	204.510559
43434.33333	175.75444
43434.35417	175.468887
43434.375	162.471115
43434.39583	195.083893
43434.41667	213.398895
43434.4375	240.630554
43434.45833	237.815002
43434.47917	205.89444
43434.5	241.583328
43434.52083	214.217224
43434.54167	239.184998
43434.5625	180.902771
43434.58333	210.501114
43434.60417	185.352783
43434.625	210.438889
43434.64583	204.345001
43434.66667	190.577225
43434.6875	196.457779
43434.70833	181.013885
43434.72917	305.372223
43434.75	281.936096
43434.77083	177.895004
43434.79167	247.848892
43434.8125	212.396118
43434.83333	216.721115
43434.85417	205.75
43434.875	193.201111
43434.89583	208.100006
43434.91667	201.578339
43434.9375	218.159439
43434.95833	157.994446
43434.97917	183.708328
43435	175.819443
43435.02083	159.938339
43435.04167	201.416672
43435.0625	197.774994
43435.08333	191.047775
43435.10417	219.225555
43435.125	214.09111
43435.14583	221.645004
43435.16667	164.226669
43435.1875	195.45723
43435.20833	184.016663
43435.22917	198.421112
43435.25	179.047226
43435.27083	200.925003
43435.29167	165.753326
43435.3125	178.05722
43435.33333	195.201111
43435.35417	219.930557
43435.375	193.268326
43435.39583	214.733337
43435.41667	228.411667
43435.4375	213.444443
43435.45833	218.201111
43435.47917	199.903885
43435.5	241.364441
43435.52083	240.642776
43435.54167	179.935562
43435.5625	241.666107
43435.58333	222.088333
43435.60417	205.792221
43435.625	223.691666
43435.64583	179.024445
43435.66667	229.369995
43435.6875	188.057785
43435.70833	216.813889
43435.72917	217.556107
43435.75	208.017227
43435.77083	260.383331
43435.79167	201.732773
43435.8125	197.992218
43435.83333	216.09166
43435.85417	208.277222
43435.875	254.847778
43435.89583	200.687225
43435.91667	241.167221
43435.9375	194.76944
43435.95833	234.035004
43435.97917	235.860001
43436	205.929993
43436.02083	234.23111
43436.04167	201.510559
43436.0625	208.008331
43436.08333	225.920563
43436.10417	233.400558
43436.125	225.25
43436.14583	274.732208
43436.16667	221.680557
43436.1875	198.299438
43436.20833	235.804993
43436.22917	226.808334
43436.25	164.839996
43436.27083	210.673889
43436.29167	195.823883
43436.3125	221.594452
43436.33333	149.720001
43436.35417	184.843338
43436.375	275.177216
43436.39583	212.686661
43436.41667	244.657227
43436.4375	179.073334
43436.45833	241.976105
43436.47917	193.224442
43436.5	190.151672
43436.52083	198.928329
43436.54167	193.494995
43436.5625	223.223328
43436.58333	215.475006
43436.60417	290.353333
43436.625	239.17778
43436.64583	286.975555
43436.66667	233.007782
43436.6875	216.990005
43436.70833	294.610565
43436.72917	234.490555
43436.75	266.956665
43436.77083	261.847778
43436.79167	293.621674
43436.8125	265.647217
43436.83333	228.346115
43436.85417	215.496674
43436.875	254.89389
43436.89583	248.910553
43436.91667	303.936676
43436.9375	236.86055
43436.95833	232.713333
43436.97917	259.273346
43437	220.096664
43437.02083	217.256104
43437.04167	238.486115
43437.0625	235.410553
43437.08333	200.211105
43437.10417	208.057785
43437.125	224.089996
43437.14583	212.128891
43437.16667	221.606674
43437.1875	233.736664
43437.20833	178.823334
43437.22917	209.109451
43437.25	226.655548
43437.27083	208.261673
43437.29167	202.726669
43437.3125	194.732773
43437.33333	280.459991
43437.35417	206.361115
43437.375	173.294998
43437.39583	242.705002
43437.41667	244.190002
43437.4375	265.141113
43437.45833	260.679993
43437.47917	175.133331
43437.5	315.347229
43437.52083	245.184448
43437.54167	318.243896
43437.5625	196.451111
43437.58333	239.075562
43437.60417	218.039444
43437.625	216.639999
43437.64583	275.102783
43437.66667	255.008331
43437.6875	216.195007
43437.70833	207.487778
43437.72917	174.626663
43437.75	202.37944
43437.77083	283.600555
43437.79167	256.855011
43437.8125	252.70166
43437.83333	215.074448
43437.85417	234.193329
43437.875	249.157227
43437.89583	213.922226
43437.91667	236.309448
43437.9375	166.073883
43437.95833	215.241669
43437.97917	111.347221
43438	172.725006
43438.02083	220.402222
43438.04167	162.074997
43438.0625	200.460556
43438.08333	270.213348
43438.10417	194.714996
43438.125	207.195557
43438.14583	193.111115
43438.16667	221.756668
43438.1875	182.170563
43438.20833	163.464447
43438.22917	160.748886
43438.25	199.143326
43438.27083	215.941116
43438.29167	182.781113
43438.3125	199.992783
43438.33333	186.757217
43438.35417	223.832779
43438.375	203.138336
43438.39583	185.013336
43438.41667	188.070557
43438.4375	168.229996
43438.45833	180.472778
43438.47917	171.939438
43438.5	166.585556
43438.52083	227.42778
43438.54167	180.301117
43438.5625	168.366104
43438.58333	173.577774
43438.60417	145.820557
43438.625	166.061111
43438.64583	158.026108
43438.66667	152.233337
43438.6875	155.782227
43438.70833	217.999451
43438.72917	163.291672
43438.75	164.169998
43438.77083	144.513336
43438.79167	152.094452
43438.8125	167.511673
43438.83333	158.218338
43438.85417	180.161118
43438.875	200.367783
43438.89583	197.983887
43438.91667	215.958328
43438.9375	189.447784
43438.95833	186.910553
43438.97917	225.233887
43439	201.583328
43439.02083	212.471664
43439.04167	154.382782
43439.0625	179.91333
43439.08333	175.991104
43439.10417	165.101105
43439.125	146.819443
43439.14583	199.002228
43439.16667	213.956665
43439.1875	416.622772
43439.20833	289.928894
43439.22917	272.060547
43439.25	300.068329
43439.27083	207.742783
43439.29167	246.679993
43439.3125	229.148331
43439.33333	184.628891
43439.35417	202.494446
43439.375	193.078888
43439.39583	206.681671
43439.41667	172.29834
43439.4375	167.049438
43439.45833	177.868896
43439.47917	135.273895
43439.5	143.460007
43439.52083	139.536118
43439.54167	162.729996
43439.5625	152.982224
43439.58333	164.637222
43439.60417	157.037216
43439.625	154.550003
43439.64583	155.117783
43439.66667	138.798889
43439.6875	181.164444
43439.70833	158.831116
43439.72917	126.994446
43439.75	132.811661
43439.77083	132.902222
43439.79167	192.694443
43439.8125	163.768326
43439.83333	131.885559
43439.85417	134.450562
43439.875	158.965561
43439.89583	173.378326
43439.91667	243.253891
43439.9375	279.084442
43439.95833	148.062225
43439.97917	169.063339
43440	142.328339
43440.02083	227.37056
43440.04167	127.428337
43440.0625	115.080559
43440.08333	187.467224
43440.10417	152.863327
43440.125	125.130554
43440.14583	120.405556
43440.16667	121.092781
43440.1875	115.278893
43440.20833	117.995003
43440.22917	125.584442
43440.25	142.239441
43440.27083	162.95166
43440.29167	190.096664
43440.3125	154.930557
43440.33333	177.86055
43440.35417	164.302216
43440.375	202.134445
43440.39583	201.331116
43440.41667	169.661118
43440.4375	167.299438
43440.45833	166.563889
43440.47917	141.205551
43440.5	169.375549
43440.52083	149.122223
43440.54167	137.831116
43440.5625	120.173889
43440.58333	182.212784
43440.60417	243.693329
43440.625	233.673889
43440.64583	232.221664
43440.66667	191.315002
43440.6875	143.548889
43440.70833	219.421661
43440.72917	192.62944
43440.75	260.406097
43440.77083	191.35611
43440.79167	227.706665
43440.8125	209.96167
43440.83333	195.172226
43440.85417	190.23056
43440.875	271.904449
43440.89583	188.346115
43440.91667	190.08667
43440.9375	169.582779
43440.95833	178.383896
43440.97917	154.486115
43441	178.506104
43441.02083	159.839996
43441.04167	187.720551
43441.0625	207.343887
43441.08333	196.117783
43441.10417	208.646118
43441.125	207.862228
43441.14583	220.813339
43441.16667	230.722778
43441.1875	242.852783
43441.20833	246.735001
43441.22917	268.704437
43441.25	232.922775
43441.27083	204.968338
43441.29167	242.366104
43441.3125	251.215561
43441.33333	279.641663
43441.35417	192.166672
43441.375	253.953339
43441.39583	240.910553
43441.41667	197.160553
43441.4375	203.238327
43441.45833	187.200562
43441.47917	215.479446
43441.5	225.759445
43441.52083	224.709442
43441.54167	190.40834
43441.5625	200.645004
43441.58333	159.154449
43441.60417	222.361664
43441.625	194.800003
43441.64583	199.263336
43441.66667	169.871674
43441.6875	217.264999
43441.70833	243.572784
43441.72917	193.838882
43441.75	200.380005
43441.77083	219.157227
43441.79167	212.589447
43441.8125	234.161667
43441.83333	273.890015
43441.85417	246.435562
43441.875	213.031113
43441.89583	248.32222
43441.91667	243.912216
43441.9375	217.421112
43441.95833	207.621109
43441.97917	260.570007
43442	223.524994
43442.02083	225.626663
43442.04167	196.179443
43442.0625	228.196671
43442.08333	174.953339
43442.10417	207.712219
43442.125	210.141113
43442.14583	232.037781
43442.16667	242.650558
43442.1875	205.263885
43442.20833	213.077774
43442.22917	221.69278
43442.25	252.932785
43442.27083	224.961105
43442.29167	216.312225
43442.3125	268.484985
43442.33333	293.116669
43442.35417	262.065552
43442.375	244.196106
43442.39583	254.898331
43442.41667	260.322235
43442.4375	280.238892
43442.45833	285.226105
43442.47917	207.803894
43442.5	230.282776
43442.52083	245.390549
43442.54167	212.837219
43442.5625	216.034439
43442.58333	219.886673
43442.60417	261.806122
43442.625	275.723877
43442.64583	244.138336
43442.66667	262.753876
43442.6875	258.026672
43442.70833	253.919449
43442.72917	264.610565
43442.75	274.644989
43442.77083	348.943329
43442.79167	355.459442
43442.8125	374.590546
43442.83333	351.297211
43442.85417	346.238892
43442.875	329.776672
43442.89583	318.779999
43442.91667	314.141663
43442.9375	330.14389
43442.95833	340.542236
43442.97917	357.411652
43443	356.581665
43443.02083	363.440002
43443.04167	307.438324
43443.0625	306.533325
43443.08333	289.988892
43443.10417	264.089447
43443.125	253.078888
43443.14583	272.001678
43443.16667	282.010559
43443.1875	281.820007
43443.20833	300.405548
43443.22917	238.501114
43443.25	244.69278
43443.27083	221.022217
43443.29167	223.57222
43443.3125	263.063324
43443.33333	303.165009
43443.35417	256.137207
43443.375	249.503326
43443.39583	264.341125
43443.41667	232.762772
43443.4375	237.217224
43443.45833	230.414993
43443.47917	187.795563
43443.5	179.23555
43443.52083	226.868896
43443.54167	210.821671
43443.5625	191.695557
43443.58333	229.675003
43443.60417	212.696671
43443.625	229.625
43443.64583	215.891663
43443.66667	257.133331
43443.6875	265.723877
43443.70833	214.410553
43443.72917	230.247772
43443.75	237.143326
43443.77083	252.912781
43443.79167	270.214996
43443.8125	289.268341
43443.83333	300.214996
43443.85417	292.054443
43443.875	297.198883
43443.89583	338.90332
43443.91667	323.183899
43443.9375	369.043335
43443.95833	381.930542
43443.97917	450.01889
43444	461.328339
43444.02083	469.181671
43445.64583	192.936111
43445.66667	200.766113
43445.6875	209.362228
43445.70833	190.346115
43445.72917	190.067215
43445.75	241.906662
43445.77083	207.684448
43445.79167	249.274445
43445.8125	231.243332
43445.83333	250.85611
43445.85417	239.558334
43445.875	297.660004
43445.89583	257.986664
43445.91667	248.747223
43445.9375	274.212219
43445.95833	254.348328
43445.97917	256.448334
43446	295.244446
43446.02083	264.102783
43446.04167	218.453339
43446.0625	250.51889
43446.08333	257.204987
43446.10417	260.331116
43446.125	233.386673
43446.14583	251.23056
43446.16667	312.290558
43446.1875	246.543884
43446.20833	283.333893
43446.22917	216.938889
43446.25	216.317215
43446.27083	211.854446
43446.29167	231.521667
43446.3125	230.668335
43446.33333	218.321671
43446.35417	246.71167
43446.375	203.423889
43446.39583	220.771667
43446.41667	172.329437
43446.4375	179.798889
43446.45833	166.195007
43446.47917	188.932785
43446.5	190.871109
43446.52083	209.738892
43446.54167	212.023331
43446.5625	241.949448
43446.58333	215.652222
43446.60417	256.308899
43446.625	222.132217
43446.64583	211.588333
43446.66667	253.837784
43446.6875	226.490005
43446.70833	269.325012
43446.72917	260.847778
43446.75	305.677216
43446.77083	272.505005
43446.79167	315.710541
43446.8125	310.765015
43446.83333	219.926117
43446.85417	218.828339
43446.875	224.152222
43446.89583	286.630554
43446.91667	206.008331
43446.9375	251.460556
43446.95833	246.909439
43446.97917	275.957214
43447	238.213882
43447.02083	230.786118
43447.04167	196.833328
43447.0625	232.96666
43447.08333	234.69722
43447.10417	248.005005
43447.125	247.612228
43447.14583	248.676666
43447.16667	279.044434
43447.1875	205.678329
43447.20833	257.921661
43447.22917	183.501663
43447.25	233.901108
43447.27083	196.613327
43447.29167	237.081116
43447.3125	202.119995
43447.33333	209.040558
43447.35417	215.816666
43447.375	237.997772
43447.39583	203.351105
43447.41667	199.962219
43447.4375	230.973892
43447.45833	155.543884
43447.47917	175.407227
43447.5	155.831665
43447.52083	181.696106
43447.54167	187.266663
43447.5625	178.386673
43447.58333	164.626114
43447.60417	164.975555
43447.625	177.897217
43447.64583	165.925003
43447.66667	259.156677
43447.6875	216.560562
43447.70833	211.228333
43447.72917	219.556671
43447.75	226.539993
43447.77083	205.967224
43447.79167	240.847229
43447.8125	190.863892
43447.83333	191.649445
43447.85417	199.435562
43447.875	244.368332
43447.89583	219.964996
43447.91667	205.083893
43447.9375	244.732224
43447.95833	181.869446
43447.97917	223.240555
43448	190.543335
43448.02083	200.199448
43448.04167	193.493896
43448.0625	204.189438
43448.08333	232.072784
43448.10417	219.009445
43448.125	314.568878
43448.14583	286.043335
43448.16667	315.978882
43448.1875	290.69223
43448.20833	308.511108
43448.22917	331.434448
43448.25	289.024994
43448.27083	275.53833
43448.29167	252.943329
43448.3125	270.996674
43448.33333	288.587769
43448.35417	296.977783
43448.375	304.628326
43448.39583	269.675568
43448.41667	277.614441
43448.4375	248.562775
43448.45833	256.892212
43448.47917	270.246674
43448.5	261.608337
43448.52083	286.482788
43448.54167	263.493896
43448.5625	268.276123
43448.58333	242.368332
43448.60417	222.359451
43448.625	201.78389
43448.64583	201.376663
43448.66667	205.500549
43448.6875	207.411667
43448.70833	249.785004
43448.72917	222.735001
43448.75	219.403885
43448.77083	250.387222
43448.79167	243.727219
43448.8125	266.072235
43448.83333	238.360001
43448.85417	255.897781
43448.875	253.523895
43448.89583	239.066666
43448.91667	252.200562
43448.9375	256.870544
43448.95833	214.440002
43448.97917	235.01944
43449	240.470551
43449.02083	275.117218
43449.04167	241.507217
43449.0625	261.172791
43449.08333	262.829437
43449.10417	326.423889
43449.125	332.225006
43449.14583	310.547791
43449.16667	336.237213
43449.1875	335.524994
43449.20833	283.105011
43449.22917	381.417786
43449.25	318.226105
43449.27083	282.267212
43449.29167	335.612213
43449.3125	326.953888
43449.33333	343.592773
43449.35417	304.745544
43449.375	310.562225
43449.39583	295.730011
43449.41667	320.406097
43449.4375	297.008881
43449.45833	311.217224
43449.47917	306.198334
43449.5	314.733337
43449.52083	334.584991
43449.54167	363.548889
43449.5625	285.476105
43449.58333	335.680542
43449.60417	293.452209
43449.625	345.376099
43449.64583	305.445557
43449.66667	346.438324
43449.6875	341.150543
43449.70833	311.690002
43449.72917	352.446106
43449.75	347.699432
43449.77083	359.524994
43449.79167	280.907227
43449.8125	290.196655
43449.83333	279.228882
43449.85417	273.282227
43449.875	311.118896
43449.89583	231.285004
43449.91667	256.335541
43449.9375	286.150543
43449.95833	271.29834
43449.97917	263.216675
43450	303.524445
43450.02083	331.429443
43450.04167	287.25943
43450.0625	244.713333
43450.08333	253.329437
43450.10417	278.102234
43450.125	258.117767
43450.14583	303.027222
43450.16667	258.892212
43450.1875	307.003326
43450.20833	280.624451
43450.22917	253.087784
43450.25	229.177216
43450.27083	233.477783
43450.29167	216.87944
43450.3125	279.301117
43450.33333	237.074448
43450.35417	295.857208
43450.375	226.90889
43450.39583	227.210556
43450.41667	215.354996
43450.4375	324.906097
43450.45833	293.139435
43450.47917	252.035004
43450.5	220.802216
43450.52083	245.865005
43450.54167	236.485001
43450.5625	264.223877
43450.58333	230.834442
43450.60417	194.485001
43450.625	196.237778
43450.64583	219.174438
43450.66667	218.608887
43450.6875	206.153336
43450.70833	257.526672
43450.72917	197.702225
43450.75	210.470551
43450.77083	282.757233
43450.79167	270.361115
43450.8125	238.261673
43450.83333	261.578339
43450.85417	273.579987
43450.875	224.446106
43450.89583	293.593903
43450.91667	232.414993
43450.9375	267.241669
43450.95833	303.752228
43450.97917	302.787781
43451	253.702225
43451.02083	274.956116
43451.04167	317.824432
43451.0625	301.911102
43451.08333	265.183319
43451.10417	245.56778
43451.125	275.440002
43451.14583	269.025543
43451.16667	386.073883
43451.1875	297.952789
43451.20833	321.1539
43451.22917	298.181122
43451.25	326.052216
43451.27083	344.743896
43451.29167	280.73111
43451.3125	347.89389
43451.33333	278.440552
43451.35417	290.360565
43451.375	294.031097
43451.39583	281.676666
43451.41667	234.531113
43451.4375	226.113892
43451.45833	263.292236
43451.47917	262.332764
43451.5	284.252228
43451.52083	341.434448
43451.54167	306.126099
43451.5625	264.092224
43451.58333	350.181671
43451.60417	248.600555
43451.625	268.739441
43451.64583	293.574432
43451.66667	300.584991
43451.6875	333.354431
43451.70833	285.510559
43451.72917	344.45166
43451.75	341.327789
43451.77083	270.75943
43451.79167	289.69278
43451.8125	291.871674
43451.83333	316.910553
43451.85417	265.572784
43451.875	310.350006
43451.89583	309.273346
43451.91667	282.973328
43451.9375	323.852234
43451.95833	299.003876
43451.97917	344.680542
43452	287.737793
43452.02083	305.207764
43452.04167	276.127228
43452.0625	296.122223
43452.08333	259.123901
43452.10417	261.715546
43452.125	236.082779
43452.14583	271.183319
43452.16667	233.659439
43452.1875	308.758331
43452.20833	296.703888
43452.22917	317.121124
43452.25	323.389435
43452.27083	375.872223
43452.29167	344.966125
43452.3125	283.19278
43452.33333	380.936676
43452.35417	325.299988
43452.375	287.077209
43452.39583	288.395569
43452.41667	315.948334
43452.4375	309.508881
43452.45833	334.758881
43452.47917	330.776123
43452.5	308.370544
43452.52083	289.498322
43452.54167	303.295563
43452.5625	329.003326
43452.58333	264.582764
43452.60417	331.087769
43452.625	236.878326
43452.64583	287.953888
43452.66667	290.30777
43452.6875	289.124451
43452.70833	331.428894
43452.72917	262.398346
43452.75	342.198883
43452.77083	344.124451
43452.79167	273.2211
43452.8125	324.612793
43452.83333	313.142792
43452.85417	328.802216
43452.875	350.070557
43452.89583	329.262207
43452.91667	293.271118
43452.9375	312.630554
43452.95833	327.7211
43452.97917	279.915009
43453	272.809998
43453.02083	269.283875
43453.04167	323.508331
43453.0625	209.000549
43453.08333	261.747772
43453.10417	278.535553
43453.125	239.130005
43453.14583	230.651108
43453.16667	392.058319
43453.1875	258.191101
43453.20833	349.477234
43453.22917	362.742767
43453.25	295.973877
43453.27083	338.977234
43453.29167	344.437775
43453.3125	348.638336
43453.33333	357.113892
43453.35417	319.793884
43453.375	293.162781
43453.39583	318.85556
43453.41667	341.39444
43453.4375	302.245544
43453.45833	301.790558
43453.47917	374.516113
43453.5	182.433884
43453.52083	251.410553
43453.54167	248.09166
43453.5625	220.916672
43453.58333	250.898895
43453.60417	237.612778
43453.625	280.15332
43453.64583	230.993332
43453.66667	218.274445
43453.6875	215.506668
43453.70833	214.728882
43453.72917	206.539993
43453.75	201.87944
43453.77083	215.028336
43453.79167	216.977219
43453.8125	287.812225
43453.83333	227.486664
43453.85417	198.073883
43453.875	215.76445
43453.89583	183.056671
43453.91667	200.16777
43453.9375	224.609451
43453.95833	212.991104
43453.97917	265.029449
43454	236.027771
43454.02083	244.038895
43454.04167	239.757217
43454.0625	239.304443
43454.08333	229.996109
43454.10417	262.337219
43454.125	236.906662
43454.14583	205.232773
43454.16667	238.803894
43454.1875	259.552765
43454.20833	223.827774
43454.22917	215.236115
43454.25	203.018326
43454.27083	204.174438
43454.29167	209.926666
43454.3125	196.785553
43454.33333	226.435562
43454.35417	199.044449
43454.375	215.531662
43454.39583	187.698334
43454.41667	256.193878
43454.4375	197.727783
43454.45833	176.353333
43454.47917	231.207779
43454.5	237.419449
43454.52083	208.590561
43454.54167	218.187775
43454.5625	276.936676
43454.58333	220.741669
43454.60417	266.882782
43454.625	252.485001
43454.64583	247.375
43454.66667	257.802765
43454.6875	260.208893
43454.70833	409.507782
43454.72917	1194.372192
43454.75	480.933899
43454.77083	247.873886
43454.79167	229.850555
43454.8125	218.833328
43454.83333	201.098892
43454.85417	212.277771
43454.875	243.567215
43454.89583	222.036667
43454.91667	216.463333
43454.9375	213.022217
43454.95833	231.642227
43454.97917	199.497223
43455	199.253326
43455.02083	213.617783
43455.04167	201.501114
43455.0625	201.955551
43455.08333	185.80278
43455.10417	216.199448
43455.125	233.214447
43455.14583	216.062225
43455.16667	223.646667
43455.1875	232.848328
43455.20833	237.686111
43455.22917	238.048889
43455.25	295.549988
43455.27083	268.584442
43455.29167	256.25943
43455.3125	260.363892
43455.33333	251.866104
43455.35417	268.6539
43455.375	267.532227
43455.39583	233.92778
43455.41667	277.320557
43455.4375	259.407227
43455.45833	273.756653
43455.47917	240.323334
43455.5	242.722229
43455.52083	235.279449
43455.54167	239.222778
43455.5625	227.459442
43455.58333	255.708328
43455.60417	225.806107
43455.625	241.294449
43455.64583	270.896118
43455.66667	249.086105
43455.6875	246.082779
43455.70833	256.681122
43455.72917	234.337219
43455.75	300.505005
43455.77083	246.613892
43455.79167	248.363327
43455.8125	242.137222
43455.83333	250.897217
43455.85417	283.820557
43455.875	235.167221
43455.89583	241.321671
43455.91667	226.712219
43455.9375	143.676666
43455.95833	158.163895
43455.97917	181.145004
43456	234.013885
43456.02083	218.006104
43456.04167	263.601654
43456.0625	211.155548
43456.08333	281.29834
43456.10417	232.901672
43456.125	271.773895
43456.14583	276.142792
43456.16667	279.271118
43456.1875	296.2789
43456.20833	350.664459
43456.22917	331.863892
43456.25	343.542786
43456.27083	321.322784
43456.29167	363.331116
43456.3125	342.891663
43456.33333	370.195007
43456.35417	455.238892
43456.375	378.584991
43456.39583	341.539459
43456.41667	383.441681
43456.4375	452.383331
43456.45833	422.152771
43456.47917	402.842224
43456.5	373.060547
43456.52083	283.347229
43456.54167	268.968903
43456.5625	323.368896
43456.58333	315.842224
43456.60417	405.039459
43456.625	553.387756
43456.64583	286.26889
43456.66667	341.762207
43456.6875	413.377777
43456.70833	372.429443
43456.72917	366.577209
43456.75	237.648895
43456.77083	239.471115
43456.79167	252.972778
43456.8125	278.142212
43456.83333	238.875
43456.85417	223.580002
43456.875	204.217773
43456.89583	228.743332
43456.91667	297.666107
43456.9375	318.657776
43456.95833	328.280548
43456.97917	338.233337
43457	310.531677
43457.02083	339.302216
43457.04167	367.530548
43457.0625	374.993347
43457.08333	323.232208
43457.10417	328.832764
43457.125	343.349457
43457.14583	303.799988
43457.16667	279.866119
43457.1875	315.940552
43457.20833	302.617218
43457.22917	329.483337
43457.25	326.852783
43457.27083	329.466675
43457.29167	430.052216
43457.3125	479.19223
43457.33333	483.003326
43457.35417	396.577209
43457.375	412.941101
43457.39583	417.214447
43457.41667	344.318329
43457.4375	302.31778
43457.45833	322.89389
43457.47917	264.410004
43457.5	282.968903
43457.52083	319.364441
43457.54167	345.547791
43457.5625	371.070007
43457.58333	403.050568
43457.60417	265.359985
43457.625	285.137787
43457.64583	325.744995
43457.66667	391.626678
43457.6875	328.012207
43457.70833	350.867218
43457.72917	385.031677
43457.75	299.075562
43457.77083	261.761108
43457.79167	242.040558
43457.8125	329.95166
43457.83333	296.61557
43457.85417	289.524445
43457.875	348.673889
43457.89583	240.287216
43457.91667	402.822235
43457.9375	246.128891
43457.95833	476.428345
43457.97917	497.764435
43458	477.702789
43458.02083	515.126648
43458.04167	367.423889
43458.0625	380.661652
43458.08333	432.909454
43458.10417	357.059998
43458.125	404.739441
43458.14583	386.281097
43458.16667	338.728333
43458.1875	276.686676
43458.20833	356.96167
43458.22917	282.257233
43458.25	222.006668
43458.27083	224.126114
43458.29167	253.40889
43458.3125	262.953888
43458.33333	303.888885
43458.35417	292.876678
43458.375	228.863327
43458.39583	307.2211
43458.41667	278.401123
43458.4375	298.922211
43458.45833	316.32666
43458.47917	302.826111
43458.5	257.348877
43458.52083	258.035553
43458.54167	276.484985
43458.5625	265.35611
43458.58333	202.918884
43458.60417	293.768341
43458.625	359.662781
43458.64583	277.5961
43458.66667	287.318329
43458.6875	383.69278
43458.70833	265.684448
43458.72917	392.328888
43458.75	354.619995
43458.77083	329.341125
43458.79167	412.488892
43458.8125	348.315002
43458.83333	364.213348
43458.85417	443.726654
43458.875	354.803345
43458.89583	418.622223
43458.91667	415.661652
43458.9375	417.511658
43458.95833	475.978333
43458.97917	366.345551
43459	381.73111
43459.02083	394.5289
43459.04167	360.108337
43459.0625	392.527771
43459.08333	369.214447
43459.10417	388.613342
43459.125	445.462769
43459.14583	519.832214
43459.16667	398.849457
43459.1875	355.670563
43459.20833	444.391113
43459.22917	438.245544
43459.25	363.841125
43459.27083	398.871674
43459.29167	381.658875
43459.3125	530.210022
43459.33333	359.917786
43459.35417	403.962219
43459.375	343.600555
43459.39583	274.374451
43459.41667	305.50943
43459.4375	283.419434
43459.45833	297.708344
43459.47917	318.416107
43459.5	428.797791
43459.52083	378.60556
43459.54167	360.500549
43459.5625	454.381104
43459.58333	359.286102
43459.60417	433.408325
43459.625	346.632782
43459.64583	483.341125
43459.66667	314.76889
43459.6875	357.788879
43459.70833	300.246674
43459.72917	320.252228
43459.75	301.515015
43459.77083	286.43277
43459.79167	294.831116
43459.8125	337.103333
43459.83333	341.764435
43459.85417	341.626099
43459.875	321.217224
43459.89583	333.293335
43459.91667	277.687775
43459.9375	345.251099
43459.95833	440.483887
43459.97917	436.147217
43460	337.383881
43460.02083	392.404449
43460.04167	377.286102
43460.0625	280.722229
43460.08333	2283
43460.10417	438.228882
43460.125	404.961121
43460.14583	297.589996
43460.16667	271.524994
43460.1875	312.493347
43460.20833	271.18222
43460.22917	244.206116
43460.25	260.691101
43460.27083	317.350006
43460.29167	263.536652
43460.3125	428.785553
43460.33333	408.586121
43460.35417	413.947784
43460.375	407.558899
43460.39583	436.413879
43460.41667	444.23056
43460.4375	330.683899
43460.45833	333.930542
43460.47917	313.214447
43460.5	377.828888
43460.52083	319.080566
43460.54167	377.136658
43460.5625	272.250549
43460.58333	325.944458
43460.60417	279.468323
43460.625	413.64389
43460.64583	388.762207
43460.66667	367.398895
43460.6875	352.617218
43460.70833	376.239441
43460.72917	346.174988
43460.75	395.959442
43460.77083	408.148895
43460.79167	460.261108
43460.8125	319.48111
43460.83333	396.671112
43460.85417	348.833893
43460.875	366.896118
43460.89583	350.180542
43460.91667	389.684998
43460.9375	350.652222
43460.95833	351.501099
43460.97917	434.271667
43461	454.111115
43461.02083	403.505554
43461.04167	476.959991
43461.0625	328.491669
43461.08333	544.650574
43461.10417	483.308319
43461.125	419.659454
43461.14583	558.455566
43461.16667	474.253876
43461.1875	435.522766
43461.20833	407.643341
43461.22917	505.036102
43461.25	414.043335
43461.27083	541.869446
43461.29167	321.061676
43461.3125	636.527771
43461.33333	423.337219
43461.35417	393.762787
43461.375	382.201111
43461.39583	438.371674
43461.41667	574.655579
43461.4375	562.844421
43461.45833	560.138916
43461.47917	480.996674
43461.5	704.322205
43461.52083	620.366638
43461.54167	427.368347
43461.5625	646.716675
43461.58333	521.204468
43461.60417	391.375549
43461.625	343.367218
43461.64583	353.516663
43461.66667	352.686676
43461.6875	371.676117
43461.70833	247.998337
43461.72917	296.7789
43461.75	393.285553
43461.77083	312.478882
43461.79167	262.452789
43461.8125	454.041656
43461.83333	403.835541
43461.85417	339.143341
43461.875	325.767212
43461.89583	338.796661
43461.91667	439.783875
43461.9375	335.847778
43461.95833	365.287231
43461.97917	327.334991
43462	387.798889
43462.02083	402.224457
43462.04167	288.734985
43462.0625	375.311096
43462.08333	501.537781
43462.10417	361.494446
43462.125	390.59668
43462.14583	256.300568
43462.16667	421.946655
43462.1875	552.152771
43462.20833	422.351105
43462.22917	560.233337
43462.25	422.147766
43462.27083	590.611084
43462.29167	469.733337
43462.3125	367.857788
43462.33333	284.742218
43462.35417	328.773895
43462.375	232.196671
43462.39583	282.297791
43462.41667	429.719452
43462.4375	215.386108
43462.45833	253.720001
43462.47917	241.625549
43462.5	336.96167
43462.52083	286.918884
43462.54167	281.467224
43462.5625	267.476654
43462.58333	307.362213
43462.60417	268.058319
43462.625	396.273895
43462.64583	392.077789
43462.66667	444.361664
43462.6875	311.672211
43462.70833	472.018341
43462.72917	407.762787
43462.75	377.75943
43462.77083	475.748322
43462.79167	354.492218
43462.8125	408.693878
43462.83333	572.055542
43462.85417	514.836121
43462.875	367.514435
[truncated: 12,240 more rows]
