# Supplementary material for: Geophysical precursors of the July-August 2019 paroxysmal eruptive phase and their implications for Stromboli volcano (Italy) monitoring
Source: Sci Rep. 2020 Jun 24;10:10296. doi: 10.1038/s41598-020-67220-1 (PMC7314781; doi:10.1038/s41598-020-67220-1)
Supplement: Supplementary file 1 — Supplementary information. [file 41598_2020_67220_MOESM1_ESM.zip › supplementary_data/polarization.csv]

Date	azimuth	incidence
43419.5	26.9027	0.518042
43419.52083	64.5501	1.4715
43419.54167	280.881	14.1005
43419.5625	279.949	14.7009
43419.58333	279.36	15.3585
43419.60417	279.921	14.9194
43419.625	279.253	14.2834
43419.64583	279.007	14.6031
43419.66667	280.063	15.566
43419.6875	279.625	14.4631
43419.70833	279.17	14.881
43419.72917	279.134	13.2579
43419.75	280.11	15.4151
43419.77083	279.277	13.713
43419.79167	279.674	14.4017
43419.8125	280.316	14.9181
43419.83333	279.449	13.1879
43419.85417	279.999	13.3339
43419.875	131.059	2.53045
43419.89583	279.452	13.1835
43419.91667	278.041	12.6347
43419.9375	278.716	14.7754
43419.95833	279.74	10.9898
43419.97917	279.911	11.9132
43420	278.911	13.4553
43420.02083	272.112	9.46595
43420.04167	279.712	13.8434
43420.0625	279.045	13.187
43420.08333	280.788	13.0783
43420.10417	279.67	13.253
43420.125	277.829	12.2689
43420.14583	290.212	8.10401
43420.16667	279.802	11.6141
43420.1875	281.869	11.8968
43420.20833	282.424	12.7092
43420.22917	280.683	13.8328
43420.25	280.9	13.5108
43420.27083	280.045	14.0674
43420.29167	281.463	11.7791
43420.3125	282.43	11.6135
43420.33333	281.633	11.5529
43420.35417	284.996	11.2844
43420.375	281.753	13.1199
43420.39583	280.844	13.0503
43420.41667	284.503	8.45493
43420.4375	281.279	12.7755
43420.45833	280.281	12.9341
43420.47917	287.291	11.9613
43420.5	280.451	13.815
43420.52083	281.705	11.8745
43420.54167	282.333	12.5592
43420.5625	280.083	13.6111
43420.58333	283.964	11.5537
43420.60417	283.356	9.6306
43420.625	283.382	11.2838
43420.64583	285.073	12.2928
43420.66667	284.777	9.19282
43420.6875	281.89	9.28254
43420.70833	282.491	11.9273
43420.72917	283.762	8.43989
43420.75	288.264	5.36101
43420.77083	281.484	9.35046
43420.79167	289.853	5.70037
43420.8125	284.681	11.905
43420.83333	282.86	9.9676
43420.85417	283.948	11.0695
43420.875	284.427	8.86499
43420.89583	282.916	12.45
43420.91667	286.484	10.0537
43420.9375	284.263	9.8666
43420.95833	286.385	8.36635
43420.97917	283.3	9.40625
43421	282.702	11.8248
43421.02083	283.383	11.6082
43421.04167	286.037	9.27938
43421.0625	283.9	9.5497
43421.08333	284.245	7.52097
43421.10417	283.819	10.4126
43421.125	282.393	10.6159
43421.14583	283.081	9.68733
43421.16667	284.115	10.4249
43421.1875	281.873	11.109
43421.20833	283.911	9.72646
43421.22917	281.995	11.1959
43421.25	281.49	12.3814
43421.27083	284.386	9.30272
43421.29167	285.335	10.3922
43421.3125	283.53	10.3454
43421.33333	282.508	10.2138
43421.35417	286.876	8.79756
43421.375	284.334	10.8414
43421.39583	283.638	9.17133
43421.41667	285.658	8.99446
43421.4375	287.442	8.59962
43421.45833	285.86	6.16935
43421.47917	282.43	12.9318
43421.5	282.822	8.61792
43421.52083	283.49	10.3735
43421.54167	283.01	11.41
43421.5625	282.561	8.90987
43421.58333	282.422	9.45094
43421.60417	292.47	6.52272
43421.625	283.502	10.0585
43421.64583	283.512	9.52143
43421.66667	287.944	8.35369
43421.6875	284.083	9.67787
43421.70833	287.365	9.33365
43421.72917	282.784	10.4065
43421.75	284.309	9.26263
43421.77083	283.239	11.0875
43421.79167	285.136	9.11474
43421.8125	286.99	8.72708
43421.83333	289.907	6.17925
43421.85417	281.629	9.74567
43421.875	279.661	12.3372
43421.89583	288.983	7.94463
43421.91667	293.025	9.27096
43421.9375	286.679	8.70544
43421.95833	290.899	8.24747
43421.97917	287.961	5.98907
43422	292.005	6.29047
43422.02083	291.163	6.74503
43422.04167	289.844	7.89761
43422.0625	285.064	7.06561
43422.08333	292.733	5.26323
43422.10417	288.088	6.91119
43422.125	292.374	6.57317
43422.14583	288.814	7.32426
43422.16667	299.745	3.59297
43422.1875	288.895	7.61893
43422.20833	295.511	4.66491
43422.22917	286.34	7.34639
43422.25	297.115	5.90839
43422.27083	292.315	4.30122
43422.29167	291.724	3.43211
43422.3125	292.904	4.25249
43422.33333	297.134	3.38512
43422.35417	292.936	6.00718
43422.375	290.23	1.5533
43422.39583	291.474	5.09205
43422.41667	286.417	2.24159
43422.4375	289.113	6.08116
43422.45833	297.028	1.86597
43422.47917	298.953	1.82406
43422.5	300.027	3.30727
43422.52083	293.452	2.87879
43422.54167	290.954	4.69513
43422.5625	116.261	0.099071
43422.58333	291.046	7.90118
43422.60417	297.202	3.71903
43422.625	293.486	3.09795
43422.64583	286.183	5.66547
43422.66667	285.031	6.40307
43422.6875	292.44	5.83301
43422.70833	288.083	3.69372
43422.72917	284.288	6.56963
43422.75	286.778	8.9701
43422.77083	296.217	1.93114
43422.79167	288.073	7.24661
43422.8125	287.521	5.6888
43422.83333	290.314	6.66954
43422.85417	302.955	3.72516
43422.875	290.36	5.63475
43422.89583	285.253	8.865
43422.91667	284.732	10.1384
43422.9375	288.867	9.44493
43422.95833	283.341	8.20683
43422.97917	283.601	11.9067
43423	283.461	11.6307
43423.02083	286.053	9.46969
43423.04167	281.128	10.9948
43423.0625	282.087	11.8325
43423.08333	280.904	12.5784
43423.10417	282.376	12.1099
43423.125	279.726	12.1297
43423.14583	282.168	12.5004
43423.16667	279.876	12.1581
43423.1875	280.881	11.1109
43423.20833	279.876	12.5485
43423.22917	279.859	12.2891
43423.25	281.87	12.7142
43423.27083	280.401	12.83
43423.29167	280.87	13.4943
43423.3125	280.096	12.5733
43423.33333	279.512	11.9931
43423.35417	280.013	14.0294
43423.375	279.33	12.597
43423.39583	281.478	9.29005
43423.41667	280.762	15.4688
43423.4375	285.754	8.23549
43423.45833	280.593	11.8703
43423.47917	281.586	11.7373
43423.5	283.856	8.3486
43423.52083	283.83	10.4968
43423.54167	106.214	7.50154
43423.5625	284.076	9.40127
43423.58333	288.817	5.35839
43423.60417	282.471	11.3694
43423.625	288.229	5.40949
43423.64583	282.989	9.7242
43423.66667	280.547	9.00417
43423.6875	282.823	10.5396
43423.70833	288.38	7.74957
43423.72917	283.462	6.88133
43423.75	286.028	5.34959
43423.77083	285.105	8.5108
43423.79167	291.08	6.38781
43423.8125	285.952	6.07273
43423.83333	290.337	3.87183
43423.85417	293.236	5.60097
43423.875	283.105	5.83584
43423.89583	286.004	8.07681
43423.91667	287.661	3.89344
43423.9375	289.544	6.0443
43423.95833	285.198	8.4693
43423.97917	285.369	5.9384
43424	286.143	7.65807
43424.02083	292.242	3.43678
43424.04167	284.9	4.39539
43424.0625	285.153	1.89479
43424.08333	291.844	9.40728
43424.10417	295.577	4.40822
43424.125	286.784	5.01927
43424.14583	289.985	5.45603
43424.16667	284.182	4.79099
43424.1875	291.397	5.93282
43424.20833	288.69	5.08013
43424.22917	283.913	5.26699
43424.25	280.65	4.27222
43424.27083	286.862	6.37196
43424.29167	286.995	7.44087
43424.3125	286.975	9.10651
43424.33333	291.603	3.46361
43424.35417	286.932	5.2047
43424.375	285.415	8.34833
43424.39583	284.053	9.61059
43424.41667	287.879	7.84369
43424.4375	283.954	9.92736
43424.45833	284.543	10.1579
43424.47917	287.039	9.66101
43424.5	283.578	9.26985
43424.52083	288.272	5.72459
43424.54167	283.894	10.1835
43424.5625	281.997	10.0586
43424.58333	287.921	9.21877
43424.60417	281.982	12.3532
43424.625	285.358	8.20799
43424.64583	282.051	10.8333
43424.66667	281.542	12.4698
43424.6875	284.804	11.5944
43424.70833	282.49	11.6933
43424.72917	281.902	10.3206
43424.75	281.853	11.7265
43424.77083	280.521	8.56155
43424.79167	280.081	12.1794
43424.8125	283.446	7.81757
43424.83333	282.25	10.6813
43424.85417	282.303	10.5159
43424.875	280.892	11.5864
43424.89583	282.376	10.3017
43424.91667	282.559	9.25079
43424.9375	285.939	9.41123
43424.95833	283.817	8.17709
43424.97917	283.846	8.52444
43425	287.818	9.47117
43425.02083	286.559	7.58
43425.04167	285.939	6.73807
43425.0625	282.745	8.67663
43425.08333	296.033	2.34595
43425.10417	282.525	5.10355
43425.125	289.888	5.94751
43425.14583	280.568	4.68535
43425.16667	287.1	7.9494
43425.1875	293.796	2.52149
43425.20833	283.966	8.4193
43425.22917	292.154	1.46957
43425.25	281.23	8.47023
43425.27083	287.233	5.27778
43425.29167	292.229	2.52817
43425.3125	293.412	5.40528
43425.33333	280.278	4.07642
43425.35417	286.922	4.18672
43425.375	287.363	5.43358
43425.39583	284.814	6.56175
43425.41667	291.584	5.60803
43425.4375	286.235	5.73165
43425.45833	282.221	8.05085
43425.47917	282.44	9.82627
43425.5	295.023	3.92925
43425.52083	280.215	8.8566
43425.54167	282.899	10.852
43425.5625	281.032	10.302
43425.58333	285.288	9.52024
43425.60417	280.924	12.0535
43425.625	283.113	12.8678
43425.64583	281.087	10.5547
43425.66667	283.675	12.4219
43425.6875	282.014	11.4821
43425.70833	285.818	6.83247
43425.72917	282.365	8.42317
43425.75	282.32	11.171
43425.77083	282.083	7.82013
43425.79167	280.801	12.7076
43425.8125	283.782	8.42564
43425.83333	280.415	9.46881
43425.85417	281.735	9.60989
43425.875	282.413	10.7904
43425.89583	280.799	10.4885
43425.91667	282.107	11.8797
43425.9375	282.499	10.1807
43425.95833	282.131	10.5853
43425.97917	279.485	8.65153
43426	282.644	9.48301
43426.02083	284.392	9.76066
43426.04167	282.666	10.8844
43426.0625	283.361	10.4582
43426.08333	286.061	10.7693
43426.10417	283.328	8.75079
43426.125	288.955	6.98588
43426.14583	280.994	12.0024
43426.16667	283.762	9.8866
43426.1875	289.016	7.0793
43426.20833	281.51	10.6136
43426.22917	282.182	10.1221
43426.25	281.71	8.89528
43426.27083	281.913	11.111
43426.29167	287.025	6.9399
43426.3125	280.647	11.4614
43426.33333	280.964	12.0947
43426.35417	284.052	9.70584
43426.375	283.115	9.13657
43426.39583	279.824	9.53726
43426.41667	280.844	10.4615
43426.4375	281.252	8.96576
43426.45833	279.608	9.75996
43426.47917	281.339	11.6206
43426.5	280.776	10.1988
43426.52083	281.849	11.5641
43426.54167	282.338	9.20485
43426.5625	281.279	10.4309
43426.58333	283.408	7.40768
43426.60417	281.456	11.4104
43426.625	283.199	9.96945
43426.64583	281.173	9.84395
43426.66667	283.317	10.7771
43426.6875	278.626	9.95642
43426.70833	280.631	10.7253
43426.72917	278.498	9.17773
43426.75	282.806	9.84155
43426.77083	279.98	10.9506
43426.79167	280.456	12.803
43426.8125	282.22	6.21074
43426.83333	279.397	10.8331
43426.85417	280.648	13.2198
43426.875	279.807	12.7013
43426.89583	279.685	13.6955
43426.91667	280.637	12.5436
43426.9375	279.119	13.0229
43426.95833	279.972	13.3688
43426.97917	279.284	13.2891
43427	279.729	13.2112
43427.02083	279.007	13.0062
43427.04167	278.889	14.2377
43427.0625	279.473	14.0829
43427.08333	278.795	13.824
43427.10417	279.293	13.5909
43427.125	280.498	12.9296
43427.14583	279.262	14.1911
43427.16667	278.66	13.9938
43427.1875	278.38	13.5074
43427.20833	279.697	14.0063
43427.22917	279.496	14.8821
43427.25	279.767	14.8809
43427.27083	279.371	13.9594
43427.29167	279.609	14.4656
43427.3125	279.683	13.6158
43427.33333	278.342	12.0347
43427.35417	278.983	14.5217
43427.375	278.529	14.7879
43427.39583	280.154	14.3014
43427.41667	278.625	13.6443
43427.4375	280.55	13.7171
43427.45833	279.188	14.3564
43427.47917	279.237	14.1903
43427.5	278.819	13.3134
43427.52083	278.991	14.19
43427.54167	279.103	14.2588
43427.5625	279.514	14.9434
43427.58333	279.287	14.0292
43427.60417	279.326	14.0899
43427.625	278.664	14.0511
43427.64583	278.949	14.2802
43427.66667	278.909	14.4233
43427.6875	278.916	14.4559
43427.70833	279.484	13.497
43427.72917	278.937	14.0583
43427.75	279.044	13.6641
43427.77083	279.705	13.8349
43427.79167	279.635	13.6926
43427.8125	279.039	12.5679
43427.83333	279.29	14.2516
43427.85417	279.336	14.4913
43427.875	279.239	11.6937
43427.89583	278.961	13.0819
43427.91667	279.322	14.2459
43427.9375	278.699	14.9137
43427.95833	278.836	14.4995
43427.97917	278.967	14.3265
43428	279.367	13.865
43428.02083	278.793	14.8516
43428.04167	279.037	14.5236
43428.0625	279.482	14.7284
43428.08333	278.977	14.5338
43428.10417	279.291	14.3856
43428.125	279.259	13.9832
43428.14583	279.431	14.1171
43428.16667	278.407	14.207
43428.1875	278.745	14.5719
43428.20833	278.769	14.6449
43428.22917	278.831	14.6956
43428.25	278.973	14.4772
43428.27083	278.928	14.4073
43428.29167	279.091	14.7439
43428.3125	279.534	14.3868
43428.33333	279.217	14.5923
43428.35417	278.677	14.7361
43428.375	279.408	14.6942
43428.39583	279.333	14.2855
43428.41667	279.572	14.6727
43428.4375	278.851	14.5366
43428.45833	278.253	14.6884
43428.625	279.667	15.1287
43428.64583	279.799	14.6593
43428.66667	279.091	14.8933
43428.6875	279.218	14.2972
43428.70833	279.157	13.3974
43428.72917	278.443	14.6439
43428.75	279.329	14.1675
43428.77083	279.714	15.1791
43428.79167	279.292	14.6641
43428.8125	279.515	14.2239
43428.83333	278.954	14.2282
43428.85417	279.432	13.8363
43428.875	279.064	14.258
43428.89583	279.081	14.277
43428.91667	279.552	13.7371
43428.9375	280.208	12.5722
43428.95833	279.19	11.2488
43428.97917	280.146	13.887
43429	280.044	14.3232
43429.02083	279.16	13.8546
43429.04167	278.556	13.2828
43429.0625	281.224	10.8138
43429.08333	279.287	13.6907
43429.10417	279.471	13.9384
43429.125	279.587	13.2907
43429.14583	278.101	13.6653
43429.16667	275.503	9.13585
43429.1875	279.616	12.913
43429.20833	279.554	13.7502
43429.22917	280.307	13.0628
43429.25	280.117	13.974
43429.27083	279.222	13.1544
43429.29167	279.968	12.8789
43429.3125	281.663	12.5506
43429.33333	281.536	12.0729
43429.35417	282.758	11.0666
43429.375	281.053	11.6246
43429.39583	282.535	11.6565
43429.41667	282.602	9.1137
43429.4375	281.955	12.21
43429.45833	284.712	10.039
43429.47917	283.783	10.6488
43429.5	288.116	7.75375
43429.52083	288.703	8.87059
43429.54167	288.309	5.32897
43429.5625	287.112	9.64642
43429.58333	288.373	6.65809
43429.60417	295.633	5.78921
43429.625	283.394	9.50158
43429.64583	284.708	6.10235
43429.66667	282.243	10.7528
43429.6875	130.651	0.200164
43429.70833	116.556	1.85947
43429.72917	288.922	8.13277
43429.75	282.538	9.11461
43429.77083	283.618	9.17606
43429.79167	282.063	7.17681
43429.8125	282.672	6.65192
43429.83333	289.624	6.12176
43429.85417	287.207	6.62449
43429.875	279.012	1.80824
43429.89583	289.7	6.51566
43429.91667	285.343	4.54483
43429.9375	287.623	3.5512
43429.95833	293.14	1.97832
43429.97917	298.305	2.81799
43430	280.472	5.78354
43430.02083	288.15	5.15915
43430.04167	286.745	0.99507
43430.0625	287.634	0.732116
43430.08333	281.856	1.84729
43430.10417	287.854	4.58354
43430.125	293.157	5.23429
43430.14583	279.24	0.7744
43430.16667	294.329	7.65831
43430.1875	285.391	4.08844
43430.20833	286.154	1.42747
43430.22917	280.679	0.817354
43430.25	287.235	2.60052
43430.27083	289.483	3.08185
43430.29167	96.0019	5.12964
43430.3125	294.512	2.54612
43430.33333	109.932	0.514109
43430.35417	104.691	0.998947
43430.375	329.539	5.79683
43430.39583	323.745	10.3338
43430.41667	346.285	11.8386
43430.4375	107.678	5.02194
43430.45833	306.11	1.08861
43430.47917	40.7447	16.0378
43430.5	27.344	15.8557
43430.52083	115.104	7.33763
43430.54167	72.4822	13.6181
43430.5625	74.6529	12.8671
43430.58333	100.111	4.78726
43430.60417	335.839	5.45552
43430.625	356.925	8.49006
43430.64583	336.682	6.5761
43430.66667	77.3465	8.27696
43430.6875	286.125	0.477448
43430.70833	339.563	9.77013
43430.72917	113.441	0.418123
43430.75	292.43	6.44353
43430.77083	96.486	0.727466
43430.79167	286.002	5.40433
43430.8125	286.193	5.17043
43430.83333	100.779	1.12455
43430.85417	284.647	3.72083
43430.875	95.0289	1.79395
43430.89583	74.7354	2.78061
43430.91667	293.113	3.79782
43430.9375	109.265	0.318308
43430.95833	277.647	1.53466
43430.97917	90.8142	3.55321
43431	99.6582	1.42485
43431.02083	288.476	1.50276
43431.04167	286.123	0.494538
43431.0625	103.553	1.52414
43431.08333	312.475	6.42925
43431.10417	110.237	3.3779
43431.125	280.952	0.186508
43431.14583	12.1601	10.6442
43431.16667	330.081	6.90604
43431.1875	344.387	6.8492
43431.20833	125.042	0.040918
43431.22917	329.825	10.0634
43431.25	138.345	0.641198
43431.27083	345.255	4.76857
43431.29167	342.551	8.70353
43431.3125	340.605	2.7009
43431.33333	350.618	7.53846
43431.35417	7.1136	9.18687
43431.375	335.608	4.70115
43431.39583	142.209	0.167317
43431.41667	359.725	6.32644
43431.4375	359.837	9.96683
43431.45833	135.382	0.205034
43431.47917	335.867	4.89822
43431.5	359.248	10.4316
43431.52083	327.01	5.39813
43431.54167	324.43	3.23979
43431.5625	90.6636	4.83903
43431.58333	320.147	2.50077
43431.60417	351.852	4.18068
43431.625	355.33	8.98635
43431.64583	63.9554	15.1024
43431.66667	112.452	3.4834
43431.6875	345.731	6.37431
43431.70833	330.437	6.23867
43431.72917	314.012	1.78321
43431.75	129.604	2.08557
43431.77083	348.371	4.4795
43431.79167	331.895	6.06197
43431.8125	315.25	2.8654
43431.83333	303.607	1.78586
43431.85417	342.116	3.99746
43431.875	53.3986	10.4753
43431.89583	74.6771	6.70598
43431.91667	98.541	1.7206
43431.9375	337.24	4.26509
43431.95833	335.786	7.65703
43431.97917	3.83144	10.6773
43432	7.33441	10.3945
43432.02083	299.494	1.15038
43432.04167	315.505	1.90782
43432.0625	308.293	1.58522
43432.08333	359.829	8.27799
43432.10417	106.429	2.20658
43432.125	305.35	1.77032
43432.14583	105.39	2.05529
43432.16667	98.6872	6.12099
43432.1875	117.221	0.120481
43432.20833	95.5049	2.48638
43432.22917	281.272	2.62313
43432.25	298.975	2.25909
43432.27083	293.435	2.15131
43432.29167	101.747	0.181354
43432.3125	100.011	0.465983
43432.33333	295.52	1.05513
43432.35417	102.515	0.122087
43432.375	286.717	0.390499
43432.39583	283.72	0.263008
43432.41667	292.456	4.19565
43432.4375	293.735	3.584
43432.45833	290.849	1.98674
43432.47917	302.469	4.21471
43432.5	98.2627	3.70576
43432.52083	292.418	4.6082
43432.54167	292.405	2.29802
43432.5625	286.766	1.35971
43432.58333	284.744	2.5558
43432.60417	115.766	1.04434
43432.625	335.3	3.6307
43432.64583	97.0684	1.42739
43432.66667	324.241	5.79711
43432.6875	313.254	3.68296
43432.70833	326.996	6.94591
43432.72917	104.812	3.56605
43432.75	304.959	4.61264
43432.77083	303.399	4.64832
43432.79167	96.6689	1.39633
43432.8125	283.605	2.50825
43432.83333	304.157	3.51404
43432.85417	284.333	2.25079
43432.875	97.219	1.14145
43432.89583	280.093	3.19611
43432.91667	103.878	0.456676
43432.9375	296.982	4.6994
43432.95833	278.973	3.79184
43432.97917	283.961	4.10153
43433	297.048	1.04666
43433.02083	283.023	6.93146
43433.04167	282.633	4.88259
43433.0625	286.338	7.16252
43433.08333	282.662	9.32526
43433.10417	280.724	6.62989
43433.125	279.172	6.59419
43433.14583	280.178	5.807
43433.16667	282.83	9.31891
43433.1875	281.503	8.6364
43433.20833	280.584	11.0792
43433.22917	280.676	9.52056
43433.25	285.428	8.1401
43433.27083	283.662	8.27522
43433.29167	284.469	8.36951
43433.3125	278.816	11.0926
43433.33333	282.914	8.38651
43433.35417	280.518	9.36156
43433.375	285.242	9.94385
43433.39583	280.988	10.938
43433.41667	284.872	8.9193
43433.4375	287.046	6.65322
43433.45833	281.509	9.00548
43433.47917	282.501	9.6381
43433.5	282.861	9.88785
43433.52083	281.427	7.95463
43433.54167	283.01	9.07257
43433.5625	280.309	12.4352
43433.58333	279.135	6.95644
43433.60417	283.201	10.5725
43433.625	280.606	12.9723
43433.64583	280.684	9.28553
43433.66667	281.683	12.8816
43433.6875	282.482	11.056
43433.70833	279.688	10.9467
43433.72917	280.062	12.5053
43433.75	281.7	11.1225
43433.77083	279.899	11.5979
43433.79167	280.792	12.3021
43433.8125	279.844	12.0762
43433.83333	279.377	13.4543
43433.85417	279.123	12.0741
43433.875	279.761	12.9601
43433.89583	281.095	13.0029
43433.91667	279.297	13.6245
43433.9375	278.611	11.0133
43433.95833	281.237	11.661
43433.97917	279.68	12.5076
43434	280.618	12.5244
43434.02083	280.226	13.0861
43434.04167	280.498	12.9307
43434.0625	279.217	11.9311
43434.08333	279.631	13.7528
43434.10417	280.824	12.5557
43434.125	279.159	11.9295
43434.14583	279.696	13.0009
43434.16667	281.047	11.9359
43434.1875	280.011	13.3789
43434.20833	278.958	13.4949
43434.22917	280.938	12.0202
43434.25	279.371	14.2911
43434.27083	280.382	14.2544
43434.29167	281.001	12.8315
43434.3125	281.511	14.5829
43434.33333	278.743	13.0924
43434.35417	281.001	12.0559
43434.375	280.417	13.4475
43434.39583	280.189	13.2958
43434.41667	280.228	14.1937
43434.4375	278.689	13.1297
43434.45833	278.285	13.2826
43434.47917	279.877	12.792
43434.5	278.738	13.9114
43434.52083	278.984	14.1244
43434.54167	278.521	13.5766
43434.5625	280.08	14.2073
43434.58333	278.174	13.9057
43434.60417	279.538	14.3986
43434.625	279.498	13.4352
43434.64583	279.157	13.8202
43434.66667	278.916	13.6768
43434.6875	279.288	14.108
43434.70833	278.904	14.2171
43434.72917	138.072	0.926647
43434.75	296.649	5.86805
43434.77083	268.909	7.00076
43434.79167	278.01	13.1649
43434.8125	279.087	13.407
43434.83333	279.419	13.9612
43434.85417	279.212	14.2153
43434.875	279.091	14.3181
43434.89583	278.97	14.772
43434.91667	279.171	14.3285
43434.9375	278.922	14.5394
43434.95833	278.913	14.6404
43434.97917	279.446	14.4766
43435	279.534	13.832
43435.02083	279.249	14.5499
43435.04167	279.664	14.203
43435.0625	279.748	14.4115
43435.08333	278.927	13.9294
43435.10417	278.618	14.5248
43435.125	278.546	14.3667
43435.14583	278.901	14.2448
43435.16667	280.121	13.2356
43435.1875	279.518	14.3249
43435.20833	279.634	14.4629
43435.22917	279.814	14.3283
43435.25	278.058	13.8094
43435.27083	278.566	14.2143
43435.29167	279.958	13.9436
43435.3125	279.421	14.0008
43435.33333	278.443	14.3085
43435.35417	279.146	15.1073
43435.375	278.463	14.3526
43435.39583	278.678	14.859
43435.41667	279.516	13.9078
43435.4375	279.382	14.3418
43435.45833	278.515	13.603
43435.47917	279.552	14.4814
43435.5	279.296	14.7551
43435.52083	279.217	14.8003
43435.54167	279.894	13.8696
43435.5625	279.612	13.1532
43435.58333	280.169	13.6161
43435.60417	279.318	13.7758
43435.625	278.745	14.5642
43435.64583	279.3	14.5485
43435.66667	278.456	14.8967
43435.6875	278.463	14.4376
43435.70833	278.797	14.4338
43435.72917	278.835	13.8087
43435.75	279.668	14.0425
43435.77083	278.481	14.3781
43435.79167	278.577	14.4196
43435.8125	279.07	13.993
43435.83333	278.547	14.2999
43435.85417	279.698	13.8028
43435.875	279.189	14.2957
43435.89583	280.371	13.3571
43435.91667	280.038	13.8215
43435.9375	280.394	14.0678
43435.95833	279.309	13.9991
43435.97917	278.888	13.7265
43436	280.011	13.7343
43436.02083	279.917	13.4222
43436.04167	279.458	13.9249
43436.0625	280.205	13.7602
43436.08333	278.748	13.894
43436.10417	280.63	14.2568
43436.125	280.114	14.1379
43436.14583	278.942	14.433
43436.16667	280.655	12.8048
43436.1875	280.042	13.8288
43436.20833	278.891	13.7334
43436.22917	279.206	14.2754
43436.25	280.195	13.2254
43436.27083	279.827	13.803
43436.29167	280.125	12.8901
43436.3125	279.847	14.6275
43436.33333	280.91	13.1122
43436.35417	280.033	13.3356
43436.375	280.421	14.0319
43436.39583	279.963	14.2115
43436.41667	278.849	14.9087
43436.4375	279.486	13.6286
43436.45833	279.404	13.3208
43436.47917	280.471	12.7873
43436.5	279.782	13.7338
43436.52083	280.59	12.555
43436.54167	277.97	13.5277
43436.5625	279.795	14.366
43436.58333	279.78	13.5133
43436.60417	278.973	14.1509
43436.625	278.591	13.8745
43436.64583	279.711	14.6859
43436.66667	279.608	14.1627
43436.6875	279.646	13.8673
43436.70833	279.092	14.5101
43436.72917	279.183	14.2567
43436.75	279.034	14.6645
43436.77083	279.09	14.4896
43436.79167	280.323	14.2568
43436.8125	279.78	14.1941
43436.83333	279.169	14.4327
43436.85417	279.327	14.1373
43436.875	278.589	13.4283
43436.89583	279.245	14.2512
43436.91667	278.917	14.2893
43436.9375	279.03	14.3188
43436.95833	279.995	14.7747
43436.97917	279.244	14.6806
43437	279.666	14.5753
43437.02083	280.737	14.4341
43437.04167	279.801	13.8952
43437.0625	279.344	15.1287
43437.08333	280.12	14.4552
43437.10417	279.568	14.1025
43437.125	279.079	14.6444
43437.14583	279.531	15.0042
43437.16667	278.508	13.7854
43437.1875	279.297	14.1043
43437.20833	279.463	14.4336
43437.22917	279.574	15.2073
43437.25	279.532	15.0271
43437.27083	278.897	14.3735
43437.29167	278.946	13.7791
43437.3125	278.745	14.1162
43437.33333	279.068	14.5871
43437.35417	279.384	13.9741
43437.375	279.023	14.5897
43437.39583	279.379	14.1716
43437.41667	278.931	14.0439
43437.4375	278.924	14.8683
43437.45833	279.105	15.7808
43437.47917	279.677	14.5361
43437.5	278.696	15.0573
43437.52083	278.18	14.3987
43437.54167	278.69	14.2257
43437.5625	279.145	14.5609
43437.58333	279.148	14.2656
43437.60417	278.94	13.1548
43437.625	278.627	14.1267
43437.64583	279.333	14.0853
43437.66667	279.17	14.2429
43437.6875	279.354	13.1634
43437.70833	279.063	14.4368
43437.72917	280.065	13.334
43437.75	279.321	14.3462
43437.77083	278.762	14.1793
43437.79167	279.255	14.485
43437.8125	279.162	14.3365
43437.83333	279.657	14.3577
43437.85417	279.153	13.9667
43437.875	279.213	14.2296
43437.89583	278.652	12.9322
43437.91667	278.802	13.9164
43437.9375	280.362	13.4781
43437.95833	278.718	13.6645
43437.97917	279.296	12.7078
43438	279.374	14.2786
43438.02083	279.551	14.5039
43438.04167	279.261	13.9548
43438.0625	279.623	14.2035
43438.08333	279.155	14.9388
43438.10417	280.138	12.8766
43438.125	278.486	13.7682
43438.14583	279.818	12.2709
43438.16667	279.194	13.4237
43438.1875	280.614	13.4472
43438.20833	281.081	10.6934
43438.22917	279.841	11.5178
43438.25	280.133	13.1202
43438.27083	280.112	12.1204
43438.29167	278.841	13.5012
43438.3125	280.803	13.3261
43438.33333	279.817	12.8407
43438.35417	280.093	12.9756
43438.375	279.446	12.2944
43438.39583	279.969	12.7275
43438.41667	280.011	13.0789
43438.4375	280.726	11.5744
43438.45833	278.887	11.7221
43438.47917	280.127	10.8562
43438.5	281.139	10.3649
43438.52083	280.295	12.5078
43438.54167	280.378	10.9689
43438.5625	283.12	10.1918
43438.58333	280.121	11.9138
43438.60417	281.87	9.85208
43438.625	280.033	11.9309
43438.64583	282.133	10.3212
43438.66667	281.464	9.74511
43438.6875	281.784	10.5091
43438.70833	279.925	9.98542
43438.72917	280.723	11.0235
43438.75	282.262	9.44213
43438.77083	279.702	9.86907
43438.79167	279.861	8.92004
43438.8125	278.955	9.23587
43438.83333	281.483	7.15632
43438.85417	280.354	7.49853
43438.875	280.284	9.94469
43438.89583	278.546	5.2481
43438.91667	283.17	10.2081
43438.9375	279.88	9.77295
43438.95833	279.108	8.01852
43438.97917	279.776	10.3665
43439	275.006	7.32186
43439.02083	278.571	10.648
43439.04167	282.572	7.32571
43439.0625	279.749	4.69829
43439.08333	281.142	5.80709
43439.10417	279.424	4.22716
43439.125	283.803	8.15399
43439.14583	286.995	8.85013
43439.16667	284.786	10.6612
43439.1875	120.887	9.29655
43439.20833	294.984	0.33443
43439.22917	104.508	2.6593
43439.25	145.493	23.0178
43439.27083	167.818	13.3085
43439.29167	283.037	4.78584
43439.3125	281.252	8.86771
43439.33333	285.218	8.55216
43439.35417	282.44	10.7365
43439.375	283.39	10.1727
43439.39583	282.056	9.38678
43439.41667	281.477	11.3092
43439.4375	280.358	10.0666
43439.45833	279.556	9.61613
43439.47917	279.851	8.44509
43439.5	286.078	8.95102
43439.52083	279.051	7.98331
43439.54167	281.183	10.5155
43439.5625	280.434	8.40831
43439.58333	281.76	9.22807
43439.60417	280.68	11.6634
43439.625	282.348	10.6679
43439.64583	283.149	10.6644
43439.66667	280.983	11.7931
43439.6875	279.849	14.1541
43439.70833	282.854	8.432
43439.72917	279.641	9.93303
43439.75	279.484	10.0461
43439.77083	281.662	11.4797
43439.79167	281.028	13.4809
43439.8125	279.485	9.61708
43439.83333	279.744	8.62037
43439.85417	281.78	10.6371
43439.875	282.13	9.64101
43439.89583	280.982	12.7255
43439.91667	281.036	14.6713
43439.9375	279.166	13.9356
43439.95833	279.21	13.3772
43439.97917	280.494	13.0028
43440	281.351	12.711
43440.02083	279.633	15.4926
43440.04167	280.29	12.3808
43440.0625	280.989	12.0892
43440.08333	279.971	13.8071
43440.10417	279.999	13.8275
43440.125	279.906	12.8904
43440.14583	281.514	12.8796
43440.16667	279.724	13.3988
43440.1875	279.578	13.7123
43440.20833	280.738	12.3998
43440.22917	279.183	13.2912
43440.25	278.582	12.8191
43440.27083	278.49	14.4732
43440.29167	279.964	14.8327
43440.3125	279.924	13.7882
43440.33333	280.486	15.2653
43440.35417	279.161	15.0286
43440.375	278.93	13.7057
43440.39583	280.968	14.9309
43440.41667	279.861	14.6849
43440.4375	279.233	13.8991
43440.45833	279.466	14.3244
43440.47917	279.055	12.9434
43440.5	279.346	14.6438
43440.52083	278.987	14.3432
43440.54167	279.709	13.7253
43440.5625	278.724	13.4974
43440.58333	280.153	14.032
43440.60417	279.689	15.6209
43440.625	278.176	14.7886
43440.64583	279.286	13.1072
43440.66667	279.773	14.5055
43440.6875	278.757	13.2821
43440.70833	279.858	14.2136
43440.72917	278.852	12.7402
43440.75	279.506	13.8074
43440.77083	279.585	13.8724
43440.79167	278.951	13.989
43440.8125	278.641	14.1775
43440.83333	280.433	13.625
43440.85417	279.31	13.2095
43440.875	279.82	14.5863
43440.89583	279.115	13.9192
43440.91667	279.372	13.8071
43440.9375	279.153	12.5467
43440.95833	280.72	14.1728
43440.97917	280.804	11.5739
43441	278.989	13.3755
43441.02083	276.952	10.033
43441.04167	279.356	13.092
43441.0625	278.884	12.8123
43441.08333	280.364	12.7268
43441.10417	278.974	12.9634
43441.125	281.294	13.1116
43441.14583	279.074	12.4194
43441.16667	280.892	12.2055
43441.1875	280.142	11.8478
43441.20833	281.012	12.8117
43441.22917	280.942	11.6073
43441.25	279.863	12.7533
43441.27083	283.941	9.95692
43441.29167	280.657	10.8108
43441.3125	280.329	11.9846
43441.33333	281.351	12.0256
43441.35417	284.249	11.3137
43441.375	279.868	12.8831
43441.39583	280.867	12.8419
43441.41667	280.192	13.3502
43441.4375	279.322	12.7923
43441.45833	280.448	11.1397
43441.47917	281.337	13.5985
43441.5	280.243	13.9798
43441.52083	282.052	12.9907
43441.54167	280.409	13.0429
43441.5625	279.694	12.9152
43441.58333	281.747	13.1568
43441.60417	280.074	13.9808
43441.625	279.631	13.4771
43441.64583	280.632	13.4462
43441.66667	279.707	13.7941
43441.6875	279.055	13.6834
43441.70833	280.163	14.2523
43441.72917	281.352	12.4909
43441.75	280.424	13.8069
43441.77083	278.966	14.6156
43441.79167	279.332	13.8412
43441.8125	279.602	14.1395
43441.83333	280.553	14.2018
43441.85417	279.297	14.1743
43441.875	278.72	13.2454
43441.89583	279.415	15.0022
43441.91667	278.486	14.2892
43441.9375	278.115	13.8316
43441.95833	280.091	13.4311
43441.97917	280.522	13.4295
43442	279.429	13.4637
43442.02083	279.424	11.9476
43442.04167	280.409	13.2035
43442.0625	279.316	14.295
43442.08333	280.095	12.9688
43442.10417	278.246	13.1785
43442.125	279.908	13.361
43442.14583	281.166	13.4594
43442.16667	280.943	13.9024
43442.1875	281.258	12.7826
43442.20833	279.056	13.8119
43442.22917	279.913	13.7145
43442.25	280.153	13.7261
43442.27083	278.146	12.5755
43442.29167	278.414	13.2511
43442.3125	278.21	13.9097
43442.33333	280.17	13.2758
43442.35417	280.115	11.2932
43442.375	278.508	11.6723
43442.39583	279.724	11.2163
43442.41667	279.004	12.021
43442.4375	280.117	11.9492
43442.45833	279.148	9.37939
43442.47917	281.677	4.90112
43442.5	281.19	7.1891
43442.52083	280.682	8.34529
43442.54167	284.771	6.80759
43442.5625	284.924	3.20847
43442.58333	284.779	5.91801
43442.60417	285.74	5.66064
43442.625	285.545	7.28294
43442.64583	102.808	0.182185
43442.66667	116.187	1.28186
43442.6875	292.59	0.858694
43442.70833	101.581	6.08931
43442.72917	101.443	1.66433
43442.75	102.126	1.54604
43442.77083	293.973	2.34214
43442.79167	100.368	3.91863
43442.8125	116.863	2.56438
43442.83333	97.9316	5.08782
43442.85417	300.61	3.94962
43442.875	296.293	0.106337
43442.89583	109.696	6.30474
43442.91667	96.2598	6.66356
43442.9375	318.225	2.95558
43442.95833	330.241	2.60698
43442.97917	150.995	0.45462
43443	357.999	4.84537
43443.02083	61.0085	7.85239
43443.04167	54.0671	8.15522
43443.0625	80.9237	8.92147
43443.08333	14.0581	4.01676
43443.10417	88.7192	10.3199
43443.125	16.22	7.59234
43443.14583	78.3916	4.23662
43443.16667	38.324	11.6441
43443.1875	10.4971	8.70249
43443.20833	351.36	3.32161
43443.22917	9.39828	6.91823
43443.25	24.6636	7.30836
43443.27083	0.943329	4.63643
43443.29167	335.014	3.66802
43443.3125	80.2888	6.50864
43443.33333	84.8327	2.31987
43443.35417	26.6778	6.49112
43443.375	107.499	3.10977
43443.39583	309.598	1.93751
43443.41667	97.6521	3.56271
43443.4375	27.2443	4.35106
43443.45833	90.4445	3.20269
43443.47917	86.7729	2.53501
43443.5	303.985	0.483496
43443.52083	268.985	4.04328
43443.54167	71.9624	4.87124
43443.5625	301.643	2.10242
43443.58333	289.236	4.53094
43443.60417	89.7369	0.958893
43443.625	100.968	2.41806
43443.64583	284.613	2.19414
43443.66667	286.419	0.913249
43443.6875	274.081	0.131817
43443.70833	272.778	0.359527
43443.72917	289.052	2.67814
43443.75	292.501	2.83658
43443.77083	85.0495	9.83832
43443.79167	293.468	2.68834
43443.8125	106.349	0.628367
43443.83333	79.0632	9.25162
43443.85417	289.37	0.357882
43443.875	69.9025	9.35161
43443.89583	341.612	7.92421
43443.91667	122.672	0.265035
43443.9375	122.212	1.20057
43443.95833	322.835	3.57447
43443.97917	133.211	0.961019
43444	331.422	1.8779
43444.02083	105.941	8.64372
43445.64583	278.806	3.75367
43445.66667	282.435	9.05736
43445.6875	282.253	7.98362
43445.70833	283.521	6.44058
43445.72917	280.288	9.56569
43445.75	283.136	10.9266
43445.77083	278.91	9.47772
43445.79167	280.887	11.5342
43445.8125	282.523	10.5366
43445.83333	279.942	11.7686
43445.85417	279.676	12.8036
43445.875	280.444	13.1735
43445.89583	279.762	12.8585
43445.91667	279.545	12.0747
43445.9375	280.213	13.0435
43445.95833	279.376	13.0832
43445.97917	279.521	12.6042
43446	280.666	12.9669
43446.02083	279.769	13.3059
43446.04167	278.13	11.7319
43446.0625	279.506	11.9145
43446.08333	278.78	13.5092
43446.10417	280.749	13.2371
43446.125	280.146	13.4374
43446.14583	280.671	13.6765
43446.16667	280.166	14.4034
43446.1875	279.44	13.8483
43446.20833	280.226	13.2251
43446.22917	280.62	13.7989
43446.25	279.584	12.9758
43446.27083	280.011	14.4774
43446.29167	281.161	13.7745
43446.3125	278.392	13.5118
43446.33333	280.357	13.6518
43446.35417	280.084	13.4612
43446.375	279.433	13.8963
43446.39583	280.006	13.8527
43446.41667	280.021	12.2638
43446.4375	280.638	14.54
43446.45833	280.177	13.8905
43446.47917	280.095	13.5963
43446.5	280.541	13.8044
43446.52083	280.157	12.9374
43446.54167	278.691	14.2749
43446.5625	280.028	13.0902
43446.58333	278.064	11.9803
43446.60417	278.703	13.7669
43446.625	279.127	13.0962
43446.64583	280.219	14.0279
43446.66667	279.306	14.627
43446.6875	279.234	13.7441
43446.70833	279.526	13.9053
43446.72917	279.087	14.4142
43446.75	279.533	13.8382
43446.77083	280.458	14.5946
43446.79167	278.913	14.311
43446.8125	279.238	13.6926
43446.83333	279.993	12.5261
43446.85417	280.055	12.6941
43446.875	280.909	12.5194
43446.89583	281.745	12.5971
43446.91667	278.882	12.2599
43446.9375	281.137	13.1214
43446.95833	281.858	12.1559
43446.97917	280.967	12.9352
43447	283.726	11.8921
43447.02083	282.286	12.1745
43447.04167	284.889	11.5107
43447.0625	282.865	12.4292
43447.08333	282.278	12.0325
43447.10417	283.563	12.4273
43447.125	284.607	12.0112
43447.14583	280.371	12.4829
43447.16667	281.599	12.6357
43447.1875	281.956	12.4803
43447.20833	280.443	13.4152
43447.22917	280.274	11.9885
43447.25	281.155	12.778
43447.27083	285.46	7.94439
43447.29167	280.205	13.8384
43447.3125	279.891	11.9234
43447.33333	280.139	14.3255
43447.35417	280.517	12.3001
43447.375	278.943	13.6686
43447.39583	280.203	12.2985
43447.41667	281.797	13.3787
43447.4375	281.331	12.962
43447.45833	282.321	11.8855
43447.47917	279.054	12.6605
43447.5	280.613	11.2977
43447.52083	282.104	11.6173
43447.54167	280.319	12.9025
43447.5625	280.208	12.6612
43447.58333	280.554	11.1468
43447.60417	280.731	12.1651
43447.625	280.143	12.7958
43447.64583	280.838	11.9839
43447.66667	279.586	13.9199
43447.6875	280.231	13.3198
43447.70833	280.692	13.1325
43447.72917	281.613	10.6908
43447.75	280.894	12.9483
43447.77083	281.788	12.935
43447.79167	278.943	13.8267
43447.8125	279.902	11.3976
43447.83333	281.75	11.9578
43447.85417	279.957	12.995
43447.875	281.883	12.1779
43447.89583	281.716	9.11103
43447.91667	280.033	13.6529
43447.9375	279.983	12.6761
43447.95833	282.357	10.394
43447.97917	279.52	13.9013
43448	282.307	11.1505
43448.02083	279.99	12.6033
43448.04167	279.955	12.1154
43448.0625	282.042	11.3284
43448.08333	279.979	12.7137
43448.10417	279.36	11.989
43448.125	280.294	13.5382
43448.14583	281.36	11.115
43448.16667	281.351	11.8897
43448.1875	279.306	13.1873
43448.20833	279.413	11.6906
43448.22917	279.819	12.7676
43448.25	283.712	11.7609
43448.27083	280.663	11.171
43448.29167	283.272	10.9435
43448.3125	279.939	13.176
43448.33333	279.653	12.5421
43448.35417	284.115	10.513
43448.375	280.422	12.1295
43448.39583	282.112	10.0086
43448.41667	282.288	11.3933
43448.4375	285.444	11.0146
43448.45833	282.819	12.0137
43448.47917	279.555	8.28161
43448.5	279.98	10.5946
43448.52083	282.516	11.7115
43448.54167	281.718	8.6651
43448.5625	281.656	10.4613
43448.58333	281.468	9.15671
43448.60417	282.903	9.19048
43448.625	282.093	10.6981
43448.64583	282.072	9.28472
43448.66667	280.768	8.04759
43448.6875	280.97	9.89104
43448.70833	281.775	11.4113
43448.72917	281.061	9.47707
43448.75	280.998	11.587
43448.77083	280.658	11.6181
43448.79167	283.068	6.57908
43448.8125	279.666	11.9046
43448.83333	279.43	9.90955
43448.85417	280.255	12.1081
43448.875	279.221	10.3525
43448.89583	281.576	11.8494
43448.91667	279.308	12.5259
43448.9375	279.316	13.1916
43448.95833	279.431	13.0742
43448.97917	282.299	12.8481
43449	281.833	13.2928
43449.02083	282.802	12.2119
43449.04167	280.712	13.4598
43449.0625	284.217	11.6048
43449.08333	282.605	11.2627
43449.10417	281.739	12.6142
43449.125	279.843	12.5919
43449.14583	283.07	11.4639
43449.16667	281.812	11.9105
43449.1875	280.071	12.4111
43449.20833	279.639	12.2178
43449.22917	280.045	12.8715
43449.25	280.254	12.7783
43449.27083	279.548	12.2608
43449.29167	280.501	11.4602
43449.3125	280.994	10.7618
43449.33333	281.149	11.1209
43449.35417	280.179	11.8516
43449.375	280.496	11.8703
43449.39583	281.263	10.6745
43449.41667	279.833	12.4906
43449.4375	280.941	11.1949
43449.45833	284.654	10.634
43449.47917	280.814	11.4812
43449.5	281.931	10.7404
43449.52083	280.981	8.79101
43449.54167	282.159	8.3769
43449.5625	281.468	9.56789
43449.58333	278.026	8.22609
43449.60417	282.669	6.2159
43449.625	283.431	7.03402
43449.64583	280.49	0.663323
43449.66667	282.752	5.3848
43449.6875	284.134	5.02514
43449.70833	99.2061	0.712488
43449.72917	279.557	5.01084
43449.75	292.11	2.98822
43449.77083	294.933	4.0517
43449.79167	289.208	2.28947
43449.8125	293.898	1.98129
43449.83333	106.563	2.98639
43449.85417	294.155	5.15045
43449.875	102.815	0.454514
43449.89583	301.361	3.30929
43449.91667	304.271	2.81675
43449.9375	105.67	1.97263
43449.95833	118.124	0.26583
43449.97917	87.6072	3.79867
43450	314.073	6.1681
43450.02083	111.43	2.012
43450.04167	103.922	2.27626
43450.0625	330.402	3.373
43450.08333	110.925	0.799937
43450.10417	102.236	2.06061
43450.125	110.343	0.691589
43450.14583	280.125	0.080193
43450.16667	282.489	2.99934
43450.1875	86.2638	5.57616
43450.20833	295.636	6.23183
43450.22917	298.932	4.59794
43450.25	288.516	3.05088
43450.27083	282.501	0.066021
43450.29167	284.744	6.35381
43450.3125	284.405	7.13115
43450.33333	271.689	5.04523
43450.35417	283.818	6.17452
43450.375	290.067	4.20115
43450.39583	280.872	5.70158
43450.41667	288.415	7.60441
43450.4375	280.491	7.71222
43450.45833	282.155	10.2614
43450.47917	281.008	7.01587
43450.5	281.031	8.50428
43450.52083	280.136	8.25008
43450.54167	284.213	6.62809
43450.5625	279.762	12.0425
43450.58333	282.137	11.8977
43450.60417	279.856	9.72719
43450.625	280.464	9.78748
43450.64583	281.501	10.3018
43450.66667	278.54	9.57285
43450.6875	282.54	9.84467
43450.70833	279.587	10.584
43450.72917	280.881	9.63787
43450.75	281.404	6.49871
43450.77083	279.88	11.7931
43450.79167	281.775	12.7015
43450.8125	280.241	11.3015
43450.83333	279.424	11.0817
43450.85417	278.965	11.5089
43450.875	279.57	12.1287
43450.89583	279.236	13.431
43450.91667	279.137	12.2499
43450.9375	279.739	12.9659
43450.95833	279.4	12.683
43450.97917	279.037	13.2252
43451	279.772	13.0917
43451.02083	279.476	12.405
43451.04167	279.444	12.0663
43451.0625	278.393	11.0356
43451.08333	278.571	13.6239
43451.10417	278.95	11.8108
43451.125	278.79	13.7678
43451.14583	278.676	11.8458
43451.16667	279.485	13.7706
43451.1875	279.848	13.1601
43451.20833	279.545	13.027
43451.22917	279.614	12.064
43451.25	280.78	11.0661
43451.27083	279.704	11.9937
43451.29167	281.949	10.4892
43451.3125	279.474	11.6887
43451.33333	281.833	9.29716
43451.35417	283.206	9.33008
43451.375	280.644	9.14242
43451.39583	278.964	10.2601
43451.41667	277.675	5.89577
43451.4375	278.297	5.02633
43451.45833	275.517	5.82957
43451.47917	282.047	5.08926
43451.5	284.122	7.37742
43451.52083	280.958	5.02176
43451.54167	278.755	5.41604
43451.5625	296.335	5.67097
43451.58333	282.167	8.15294
43451.60417	288.777	1.27612
43451.625	287.2	1.64342
43451.64583	292.176	2.94992
43451.66667	290.037	2.5625
43451.6875	104.61	2.4793
43451.70833	302.95	3.33556
43451.72917	298.042	3.46892
43451.75	108.054	4.8866
43451.77083	293.309	1.28555
43451.79167	307.011	1.59131
43451.8125	94.2164	2.47101
43451.83333	97.8972	4.29316
43451.85417	290.414	0.311211
43451.875	98.1713	3.00818
43451.89583	316.654	4.94515
43451.91667	325.833	4.08059
43451.9375	119.817	1.12488
43451.95833	331.506	5.62043
43451.97917	350.979	6.25635
43452	140.678	0.168179
43452.02083	14.4399	10.9734
43452.04167	345.107	4.99046
43452.0625	341.419	3.19394
43452.08333	105.93	3.61683
43452.10417	22.482	9.48452
43452.125	49.8357	10.8665
43452.14583	125.182	0.429336
43452.16667	343.948	5.04926
43452.1875	83.3337	5.48349
43452.20833	351.692	7.05569
43452.22917	110.775	4.99517
43452.25	110.483	3.05916
43452.27083	108.292	5.41145
43452.29167	63.3387	9.24824
43452.3125	115.511	2.75014
43452.33333	334.042	6.95969
43452.35417	308.877	0.683193
43452.375	313.382	0.751204
43452.39583	54.4995	9.56862
43452.41667	87.044	6.23458
43452.4375	108.787	1.40406
43452.45833	93.5512	5.6788
43452.47917	76.617	7.72457
43452.5	73.0713	8.25088
43452.52083	295.176	0.774163
43452.54167	79.8036	8.59035
43452.5625	319.977	6.24962
43452.58333	77.8862	6.44969
43452.60417	79.2071	3.04852
43452.625	2.21321	7.97535
43452.64583	87.1346	4.8365
43452.66667	104.231	2.26418
43452.6875	292.502	0.327596
43452.70833	300.681	3.78709
43452.72917	280.025	1.87107
43452.75	285.485	3.67785
43452.77083	283.671	4.16154
43452.79167	280.263	5.14495
43452.8125	281.929	5.35977
43452.83333	276.953	5.50926
43452.85417	277.845	3.51154
43452.875	280.892	5.59112
43452.89583	281.222	4.08447
43452.91667	286.966	5.92401
43452.9375	281.208	8.7323
43452.95833	280.517	6.9216
43452.97917	281.763	6.497
43453	281.232	6.80546
43453.02083	284.478	8.98692
43453.04167	280.102	12.2195
43453.0625	282.376	9.28401
43453.08333	280.526	12.6241
43453.10417	278.814	12.1547
43453.125	281.589	10.1395
43453.14583	284.25	8.20752
43453.16667	281.848	12.6862
43453.1875	279.744	9.55766
43453.20833	278.885	10.2735
43453.22917	278.171	11.2202
43453.25	280.678	11.4669
43453.27083	280.925	11.5843
43453.29167	282.392	11.4321
43453.3125	280.417	11.7767
43453.33333	280.085	11.1317
43453.35417	279.353	10.7347
43453.375	281.357	11.0701
43453.39583	280.412	12.8612
43453.41667	280.701	11.7547
43453.4375	280.868	13.7011
43453.45833	279.833	13.2812
43453.47917	280.451	12.0436
43453.5	279.372	13.4151
43453.52083	279.404	13.7151
43453.54167	279.629	12.9981
43453.5625	278.458	12.5837
43453.58333	279.148	13.84
43453.60417	279.086	12.5557
43453.625	280.539	13.9301
43453.64583	279.032	13.2453
43453.66667	279.032	13.2885
43453.6875	280.057	12.9101
43453.70833	279.55	14.3203
43453.72917	279.168	13.1326
43453.75	279.303	14.1666
43453.77083	278.122	13.5897
43453.79167	279.189	14.4084
43453.8125	281.638	11.793
43453.83333	278.807	13.9257
43453.85417	279.627	12.6084
43453.875	278.603	14.4721
43453.89583	279.177	14.6255
43453.91667	278.256	14.5052
43453.9375	278.256	14.2092
43453.95833	278.752	14.5606
43453.97917	278.913	14.9708
43454	278.749	15.0416
43454.02083	278.608	13.9045
43454.04167	279.263	13.9946
43454.0625	279.772	14.3937
43454.08333	278.819	14.0135
43454.10417	278.59	14.1547
43454.125	278.707	14.0773
43454.14583	280.116	13.9342
43454.16667	278.722	13.988
43454.1875	279.157	14.6631
43454.20833	280.197	14.4222
43454.22917	278.365	14.1649
43454.25	278.642	13.809
43454.27083	278.82	13.4398
43454.29167	278.271	13.913
43454.3125	277.886	12.8757
43454.33333	278.916	14.0869
43454.35417	279.055	14.1245
43454.375	278.787	13.342
43454.39583	279.791	14.7032
43454.41667	278.879	14.4404
43454.4375	278.427	13.7859
43454.45833	280.24	13.7671
43454.47917	279.503	13.7629
43454.5	279.983	13.8842
43454.52083	278.398	12.7384
43454.54167	278.485	13.9892
43454.5625	278.264	13.8582
43454.58333	278.409	13.4854
43454.60417	279.463	14.9375
43454.625	279.787	14.4756
43454.64583	279.055	13.7087
43454.66667	279.658	15.0225
43454.6875	279.14	14.4091
43454.70833	342.669	3.2792
43454.72917	357.611	1.29266
43454.75	167.715	11.9519
43454.77083	296.008	3.63777
43454.79167	274.958	5.70602
43454.8125	271.425	8.46487
43454.83333	278.068	12.2207
43454.85417	279.305	13.7505
43454.875	279.716	14.392
43454.89583	278.676	13.9558
43454.91667	279.453	13.1424
43454.9375	279.647	14.5337
43454.95833	278.817	14.2042
43454.97917	279.796	13.6553
43455	278.792	14.0732
43455.02083	279.175	14.8608
43455.04167	279.69	14.9525
43455.0625	278.677	13.3611
43455.08333	280.134	14.0876
43455.10417	279.833	14.032
43455.125	278.81	14.4277
43455.14583	279.073	13.0575
43455.16667	278.965	13.6595
43455.1875	279.541	14.8056
43455.20833	279.021	13.6854
43455.22917	278.663	14.0001
43455.25	278.147	13.3707
43455.27083	279.065	14.4101
43455.29167	279.728	13.5407
43455.3125	279.08	14.5446
43455.33333	278.809	14.3349
43455.35417	278.939	14.7046
43455.375	279.122	14.2387
43455.39583	278.33	15.0186
43455.41667	279.044	14.668
43455.4375	279	14.8898
43455.45833	278.759	14.8041
43455.47917	279.373	14.515
43455.5	278.543	14.2074
43455.52083	278.912	14.5026
43455.54167	279.624	14.9309
43455.5625	279.021	14.2767
43455.58333	278.901	13.7648
43455.60417	279.893	14.1628
43455.625	279.798	13.8892
43455.64583	279.473	14.1198
43455.66667	279.833	14.3771
43455.6875	279.362	13.2854
43455.70833	279.879	14.1988
43455.72917	280.477	14.0367
43455.75	280.098	12.2755
43455.77083	279.983	13.4652
43455.79167	279.309	13.8504
43455.8125	279.343	13.824
43455.83333	279.573	13.136
43455.85417	279.909	14.1341
43455.875	279.293	13.815
43455.89583	278.894	13.7663
43455.91667	279.479	14.3677
43455.9375	279.003	13.7846
43455.95833	280.02	14.6951
43455.97917	280.109	14.0123
43456	279.406	14.8661
43456.02083	279.797	13.3947
43456.04167	279.793	14.01
43456.0625	278.154	13.6398
43456.08333	279.607	14.5115
43456.10417	279.117	14.2368
43456.125	279.522	13.8808
43456.14583	279.133	14.8565
43456.16667	279.416	13.8024
43456.1875	279.608	14.2021
43456.20833	280.192	14.892
43456.22917	280.358	13.4744
43456.25	281.128	11.2897
43456.27083	280.353	13.7164
43456.29167	279.794	14.5311
43456.3125	279.415	14.6224
43456.33333	279.401	13.6357
43456.35417	279.187	13.7596
43456.375	278.834	13.7776
43456.39583	279.17	13.6971
43456.41667	279.508	14.2274
43456.4375	279.08	14.2553
43456.45833	279.45	14.583
43456.47917	279.369	14.7504
43456.5	279.67	13.9737
43456.52083	279.197	14.622
43456.54167	279.921	13.8438
43456.5625	280.227	15.4471
43456.58333	279.788	13.8693
43456.60417	281.273	14.0725
43456.625	280.419	14.5232
43456.64583	279.982	14.7355
43456.66667	280.421	14.7082
43456.6875	279.155	14.487
43456.70833	280.8	14.6013
43456.72917	278.77	13.7505
43456.75	279.832	13.2896
43456.77083	279.569	13.0096
43456.79167	279.316	12.7955
43456.8125	280.128	13.4578
43456.83333	279.592	12.7404
43456.85417	278.967	13.3848
43456.875	279.597	13.2747
43456.89583	279.975	13.1574
43456.91667	279.44	12.835
43456.9375	280.383	12.4187
43456.95833	280.277	12.7514
43456.97917	280.553	12.6537
43457	281.668	9.51061
43457.02083	281.037	11.5845
43457.04167	282.483	12.1429
43457.0625	280.76	11.2977
43457.08333	281.349	10.3917
43457.10417	281.034	10.7165
43457.125	280.901	11.5307
43457.14583	281.2	11.4427
43457.16667	282.455	12.182
43457.1875	280.082	12.2134
43457.20833	280.388	12.8178
43457.22917	280.644	11.5317
43457.25	281.124	11.324
43457.27083	281.229	11.1628
43457.29167	281.218	10.7904
43457.3125	280.768	11.8236
43457.33333	281.07	10.0926
43457.35417	280.145	11.128
43457.375	280.437	11.4986
43457.39583	280.128	10.6876
43457.41667	284.46	9.11197
43457.4375	279.392	10.1052
43457.45833	280.661	12.0172
43457.47917	280.208	11.5617
43457.5	280.034	11.4847
43457.52083	279.505	9.9232
43457.54167	281.805	9.34042
43457.5625	282.665	9.47537
43457.58333	280.38	9.08678
43457.60417	280.564	10.9331
43457.625	279.116	10.7293
43457.64583	280.768	10.8807
43457.66667	280.128	11.7634
43457.6875	288.105	6.58332
43457.70833	282.486	10.1698
43457.72917	278.679	12.0205
43457.75	281.028	10.7901
43457.77083	279.926	10.9259
43457.79167	282.247	10.3069
43457.8125	280.134	11.986
43457.83333	278.462	12.0043
43457.85417	282.628	10.7284
43457.875	278.908	11.049
43457.89583	283.214	9.6332
43457.91667	282.696	11.0964
43457.9375	282.011	9.88047
43457.95833	278.132	8.49576
43457.97917	285.473	9.99989
43458	279.647	10.1625
43458.02083	279.342	10.6216
43458.04167	273.283	8.22794
43458.0625	274.369	9.07424
43458.08333	281.971	10.9491
43458.10417	278.709	8.35843
43458.125	279.222	12.2963
43458.14583	282.345	9.54799
43458.16667	279.593	10.2671
43458.1875	281.381	11.2236
43458.20833	279.414	11.8822
43458.22917	277.315	11.0817
43458.25	279.645	11.3205
43458.27083	280.097	11.3494
43458.29167	279.364	12.0091
43458.3125	279.015	12.1797
43458.33333	280.039	10.9004
43458.35417	278.657	10.1912
43458.375	280.712	13.0671
43458.39583	280.234	11.3141
43458.41667	279.966	10.1605
43458.4375	282.194	10.0875
43458.45833	113.021	6.55099
43458.47917	278.601	11.1702
43458.5	109.232	1.0997
43458.52083	282.664	8.06123
43458.54167	284.554	7.45834
43458.5625	284.232	6.8229
43458.58333	281.183	7.03642
43458.60417	285.542	7.81967
43458.625	280.145	10.2394
43458.64583	284.758	8.1804
43458.66667	282.138	9.61936
43458.6875	119.163	12.2108
43458.70833	284.953	7.60963
43458.72917	280.176	8.54501
43458.75	286.693	6.62621
43458.77083	279.163	5.99997
43458.79167	119.412	3.83854
43458.8125	291.121	5.04807
43458.83333	286.029	7.52804
43458.85417	279.751	7.66762
43458.875	291.901	4.78426
43458.89583	281.81	5.98687
43458.91667	280.532	3.43902
43458.9375	280.021	6.61829
43458.95833	283.129	7.33848
43458.97917	285.45	5.82118
43459	284.237	3.27215
43459.02083	286.319	7.84815
43459.04167	283.423	5.28172
43459.0625	295.664	1.82274
43459.08333	284.936	4.13586
43459.10417	294.696	2.41081
43459.125	286.43	3.48871
43459.14583	297.194	2.03894
43459.16667	290.796	3.08431
43459.1875	289.913	3.57462
43459.20833	285.573	2.59425
43459.22917	110.679	1.13076
43459.25	285.524	2.46028
43459.27083	111.121	0.648512
43459.29167	300.539	1.03623
43459.3125	285.375	1.70345
43459.33333	305.882	2.33761
43459.35417	107.395	0.430871
43459.375	283.381	1.95038
43459.39583	289.658	0.560854
43459.41667	289.279	3.5627
43459.4375	281.679	2.95697
43459.45833	103.497	1.38644
43459.47917	288.47	5.1152
43459.5	285.06	5.549
43459.52083	285.294	3.45723
43459.54167	288.73	4.58562
43459.5625	282.284	7.36429
43459.58333	286.005	3.74272
43459.60417	285.191	3.8798
43459.625	280.508	4.8093
43459.64583	282.538	6.83345
43459.66667	284.291	5.64606
43459.6875	281.343	8.67367
43459.70833	281.221	8.09626
43459.72917	284.726	9.16603
43459.75	285.237	7.06693
43459.77083	282.406	9.4889
43459.79167	281.18	8.80022
43459.8125	283.26	9.39605
43459.83333	283.356	10.6247
43459.85417	281.385	10.1272
43459.875	287.783	10.1623
43459.89583	285.937	8.12469
43459.91667	283.624	9.6883
43459.9375	282.823	5.17698
43459.95833	286.078	9.28934
43459.97917	281.231	7.2787
43460	283.337	8.21205
43460.02083	286.519	8.95283
43460.04167	283.761	9.21712
43460.0625	284.063	7.79751
43460.08333	142.27	8.45521
43460.10417	305.292	2.24122
43460.125	288.237	7.77642
43460.14583	285.246	5.04296
43460.16667	287.906	5.47269
43460.1875	284.933	6.5074
43460.20833	283.551	7.87664
43460.22917	285.816	6.67577
43460.25	280.86	5.13661
43460.27083	287.236	7.36827
43460.29167	287.421	8.21824
43460.3125	281.632	4.11652
43460.33333	288.419	5.86828
43460.35417	284.94	7.47286
43460.375	281.185	4.37014
43460.39583	284.307	6.3973
43460.41667	278.015	8.34432
43460.4375	282.262	9.00083
43460.45833	286.811	5.60296
43460.47917	285.762	7.17133
43460.5	283.646	3.01031
43460.52083	282.023	8.77585
43460.54167	283.278	8.65661
43460.5625	281.324	6.9236
43460.58333	283.436	10.9349
43460.60417	282.379	11.6952
43460.625	281.737	11.192
43460.64583	281.324	10.1215
43460.66667	281.486	12.2583
43460.6875	279.614	12.7583
43460.70833	279.946	12.6307
43460.72917	282.018	11.5116
43460.75	280.314	12.2759
43460.77083	281.056	14.1908
43460.79167	281.402	12.6589
43460.8125	279.068	12.7778
43460.83333	281.374	13.2558
43460.85417	279.405	14.186
43460.875	280.449	14.1163
43460.89583	280.007	13.0802
43460.91667	279.902	14.0796
43460.9375	280.632	13.31
43460.95833	280.403	13.9112
43460.97917	281.376	12.7961
43461	279.243	13.5743
43461.02083	281.025	13.1646
43461.04167	279.565	14.7107
43461.0625	281.042	12.827
43461.08333	279.355	14.4928
43461.10417	279.658	14.6727
43461.125	279.269	13.5107
43461.14583	279.358	14.2523
43461.16667	278.741	13.6105
43461.1875	279.584	14.1517
43461.20833	280.224	14.7657
43461.22917	279.687	14.3629
43461.25	278.991	13.428
43461.27083	280.173	13.9784
43461.29167	280.895	15.3115
43461.3125	279.583	14.1069
43461.33333	280.932	13.7295
43461.35417	278.761	14.3194
43461.375	278.897	13.7749
43461.39583	279.996	14.1735
43461.41667	280.46	13.5068
43461.4375	280.848	14.0738
43461.45833	279.822	14.4806
43461.47917	278.788	13.4996
43461.5	285.503	12.9915
43461.52083	280.326	13.6391
43461.54167	279.314	13.3779
43461.5625	280.292	13.5252
43461.58333	279.825	14.2113
43461.60417	280.011	13.6868
43461.625	279.919	14.6828
43461.64583	280.114	13.5513
43461.66667	279.321	13.8725
43461.6875	279.754	14.5195
43461.70833	279.738	13.9639
43461.72917	279.178	14.1569
43461.75	278.998	13.7996
43461.77083	279.005	14.3942
43461.79167	279.263	14.2464
43461.8125	279.139	14.4677
43461.83333	279.191	14.3497
43461.85417	279.494	14.4519
43461.875	279.163	14.4962
43461.89583	279.837	14.7427
43461.91667	279.433	15.0104
43461.9375	279.421	14.5089
43461.95833	279.45	14.4139
43461.97917	279.738	14.5083
43462	280.086	14.5736
43462.02083	278.929	14.1172
43462.04167	279.577	14.4784
43462.0625	279.195	14.37
43462.08333	279.634	15.0115
43462.10417	279.239	14.6558
43462.125	279.305	14.4231
43462.14583	279.732	14.2468
43462.16667	279.263	14.4903
43462.1875	279.766	14.5628
43462.20833	280.154	14.2387
43462.22917	279.478	15.0142
43462.25	280.006	14.0532
43462.27083	279.462	14.5697
43462.29167	279.68	14.4188
43462.3125	280.026	14.0625
43462.33333	278.878	13.4879
43462.35417	279.326	14.3569
43462.375	279.709	13.798
43462.39583	278.588	14.1666
43462.41667	279.538	14.071
43462.4375	279.764	13.6957
43462.45833	279.054	13.8191
43462.47917	278.62	13.361
43462.5	279.268	14.2304
43462.52083	279.868	13.7205
43462.54167	279.052	13.907
43462.5625	279.72	13.2118
43462.58333	278.774	13.8838
43462.60417	279.266	14.1324
43462.625	279.156	12.6613
43462.64583	279.35	14.0743
43462.66667	279.624	14.1261
43462.6875	279.909	13.955
43462.70833	280.43	13.8905
43462.72917	280.088	14.251
43462.75	280.025	14.544
43462.77083	279.797	13.7679
43462.79167	279.34	14.3016
43462.8125	280.042	14.3368
43462.83333	280.31	14.4385
43462.85417	280.192	14.5929
43462.875	278.84	12.8517
[truncated: 12,244 more rows]
