# Supplementary material for: Geophysical precursors of the July-August 2019 paroxysmal eruptive phase and their implications for Stromboli volcano (Italy) monitoring
Source: Sci Rep. 2020 Jun 24;10:10296. doi: 10.1038/s41598-020-67220-1 (PMC7314781; doi:10.1038/s41598-020-67220-1)
Supplement: Supplementary file 1 — Supplementary information. [file 41598_2020_67220_MOESM1_ESM.zip › supplementary_data/vlp_per_hour.csv]

Date	VLP/hour
43419	12
43420	15
43421	14
43422	14
43423	12
43424	15
43425	15
43426	12
43427	13
43428	16
43429	15
43430	14
43431	15
43432	17
43433	17
43434	13
43435	14
43436	16
43437	20
43438	18
43439	16
43440	15
43441	14
43442	17
43443	15
43444	15
43445	15
43446	18
43447	20
43448	20
43449	15
43450	13
43451	16
43452	14
43453	15
43454	17
43455	18
43456	19
43457	17
43458	14
43459	12
43460	15
43461	17
43462	17
43463	17
43464	19
43465	20
43466	10
43467	22
43468	19
43469	17
43470	8
43471	14
43472	17
43473	19
43474	17
43475	15
43476	16
43477	17
43478	12
43479	16
43480	12
43481	12
43482	18
43483	18
43484	15
43485	19
43486	19
43487	20
43488	16
43489	15
43490	20
43491	20
43492	15
43493	17
43494	15
43495	17
43496	17
43497	15
43498	14
43499	16
43500	12
43501	12
43502	14
43503	14
43504	17
43505	15
43506	16
43507	14
43508	12
43509	11
43510	9
43511	11
43512	13
43513	16
43514	15
43515	15
43516	16
43517	15
43518	12
43519	15
43520	14
43521	17
43522	15
43523	15
43524	16
43525	15
43526	14
43527	12
43528	13
43529	14
43530	13
43531	13
43532	16
43533	17
43534	17
43535	16
43536	15
43537	13
43538	14
43539	16
43540	14
43541	14
43542	14
43543	15
43544	13
43545	13
43546	12
43547	15
43548	14
43549	15
43550	14
43551	15
43552	14
43553	14
43554	15
43555	15
43556	15
43557	16
43558	15
43559	15
43560	15
43561	15
43562	16
43563	14
43564	16
43565	15
43566	12
43567	13
43568	14
43569	15
43570	15
43571	18
43572	15
43573	16
43574	16
43575	18
43576	16
43577	15
43578	17
43579	20
43580	21
43581	19
43582	21
43583	17
43584	16
43585	15
43586	19
43587	17
43588	18
43589	18
43590	16
43591	13
43592	12
43593	13
43594	19
43595	15
43596	15
43597	16
43598	15
43599	13
43600	14
43601	14
43602	14
43603	13
43604	13
43605	13
43606	11
43607	9
43608	8
43609	10
43610	10
43611	11
43612	10
43613	12
43614	12
43615	11
43616	12
43617	12
43618	9
43619	14
43620	14
43621	14
43622	13
43623	17
43624	12
43625	13
43626	13
43627	17
43628	18
43629	20
43630	16
43631	16
43632	17
43633	16
43634	16
43635	17
43636	17
43637	16
43638	16
43639	16
43640	15
43641	17
43642	17
43643	16
43644	16
43645	15
43646	13
43647	15
43648	17
43649	17
43650	17
43651	13
43652	11
43653	11
43654	14
43655	15
43656	15
43657	15
43658	17
43659	24
43660	19
43661	20
43662	16
43663	20
43664	22
43665	21
43666	25
43667	15
43668	24
43669	23
43670	18
43671	17
43672	23
43673	21
43674	27
43675	26
43676	22
43677	27
43678	31
43679	27
43680	27
43681	25
43682	24
43683	28
43684	24
43685	26
43686	26
43687	27
43688	21
43689	27
43690	29
43691	28
43692	22
43693	22
43694	32
43695	27
43696	25
43697	23
43698	22
43699	19
43700	19
43701	18
43702	24
43703	23
43704	22
43705	25
43706	33
43707	29
43708	35
43709	30
43710	33
43711	31
43712	32
43713	31
43714	30
43715	27
43716	26
43717	35
43718	31
43719	30
43720	32
43721	31
43722	31
43723	28
