# Supplementary material for: Geophysical precursors of the July-August 2019 paroxysmal eruptive phase and their implications for Stromboli volcano (Italy) monitoring
Source: Sci Rep. 2020 Jun 24;10:10296. doi: 10.1038/s41598-020-67220-1 (PMC7314781; doi:10.1038/s41598-020-67220-1)
Supplement: Supplementary file 1 — Supplementary information. [file 41598_2020_67220_MOESM1_ESM.zip › supplementary_data/vlp_size.csv]

Date	VLP size
43419.5625	470.895
43419.5833	670.741
43419.6042	586.016
43419.6250	854.767
43419.6458	456.953
43419.6667	937.491
43419.6875	887.936
43419.7083	619.204
43419.7292	864.970
43419.7500	496.988
43419.7708	840.023
43419.7917	754.426
43419.8125	514.853
43419.8333	474.286
43419.8542	820.689
43419.8750	998.009
43419.8958	694.135
43419.9167	460.389
43419.9375	380.428
43419.9583	657.411
43419.9792	445.580
43420.0208	880.937
43420.0417	493.794
43420.0625	408.303
43420.0833	552.412
43420.1042	374.664
43420.1250	351.634
43420.1458	402.051
43420.1667	509.961
43420.1875	466.821
43420.2083	323.858
43420.2292	396.327
43420.2500	603.078
43420.2708	987.504
43420.2917	537.004
43420.3125	606.025
43420.3333	388.930
43420.3542	537.863
43420.3750	428.592
43420.3958	515.286
43420.4167	996.242
43420.4375	486.929
43420.4583	788.886
43420.4792	435.263
43420.5000	401.510
43420.5208	812.687
43420.5417	653.967
43420.5625	452.456
43420.5833	766.517
43420.6042	358.308
43420.6250	368.472
43420.6458	477.185
43420.6667	346.482
43420.6875	416.463
43420.7083	446.540
43420.7292	909.554
43420.7500	399.459
43420.7708	338.874
43420.7917	559.744
43420.8125	327.938
43420.8333	627.970
43420.8542	507.013
43420.8750	503.699
43420.8958	563.582
43420.9167	744.139
43420.9375	678.027
43420.9583	606.730
43420.9792	475.159
43421.0208	643.038
43421.0417	657.266
43421.0625	664.803
43421.0833	647.485
43421.1042	541.126
43421.1250	648.820
43421.1458	690.623
43421.1667	720.149
43421.1875	513.989
43421.2083	670.337
43421.2292	582.945
43421.2500	1083.426
43421.2708	1229.320
43421.2917	553.121
43421.3125	532.878
43421.3333	617.327
43421.3542	624.426
43421.3750	502.945
43421.3958	589.546
43421.4167	781.241
43421.4375	460.738
43421.4583	491.457
43421.4792	542.636
43421.5000	1021.699
43421.5208	566.784
43421.5417	614.276
43421.5625	756.401
43421.5833	521.166
43421.6042	631.975
43421.6250	551.951
43421.6458	711.281
43421.6667	698.069
43421.6875	651.350
43421.7083	611.980
43421.7292	573.867
43421.7500	723.314
43421.7708	683.219
43421.7917	800.389
43421.8125	674.855
43421.8333	595.959
43421.8542	530.352
43421.8750	543.792
43421.8958	1147.922
43421.9167	589.573
43421.9375	497.584
43421.9583	742.055
43421.9792	430.306
43422.0208	503.871
43422.0417	601.111
43422.0625	435.781
43422.0833	494.234
43422.1042	495.374
43422.1250	584.261
43422.1458	504.727
43422.1667	523.531
43422.1875	500.690
43422.2083	610.615
43422.2292	547.343
43422.2500	662.479
43422.2708	517.235
43422.2917	514.452
43422.3125	459.420
43422.3333	533.030
43422.3542	493.909
43422.3750	487.912
43422.3958	472.238
43422.4167	613.926
43422.4375	590.737
43422.4583	697.969
43422.4792	464.006
43422.5000	537.732
43422.5208	515.529
43422.5417	467.503
43422.5625	784.808
43422.5833	479.706
43422.6042	539.014
43422.6250	534.660
43422.6458	442.916
43422.6667	664.666
43422.6875	497.545
43422.7083	595.512
43422.7292	522.434
43422.7500	728.850
43422.7708	704.403
43422.7917	482.385
43422.8125	442.161
43422.8333	382.750
43422.8542	519.826
43422.8750	527.679
43422.8958	503.706
43422.9167	412.926
43422.9375	515.873
43422.9583	593.361
43422.9792	418.452
43423.0208	426.841
43423.0417	417.473
43423.0625	473.989
43423.0833	639.003
43423.1042	474.559
43423.1250	436.865
43423.1458	501.033
43423.1667	498.150
43423.1875	413.838
43423.2083	619.606
43423.2292	414.901
43423.2500	584.970
43423.2708	434.310
43423.2917	440.075
43423.3125	429.061
43423.3333	553.595
43423.3542	383.272
43423.3750	782.973
43423.3958	505.899
43423.4167	333.454
43423.4375	1211.369
43423.4583	522.957
43423.4792	513.215
43423.5000	772.715
43423.5208	624.080
43423.5417	551.321
43423.5625	1299.760
43423.5833	537.324
43423.6042	436.207
43423.6250	462.284
43423.6458	516.954
43423.6667	463.945
43423.6875	447.956
43423.7083	520.268
43423.7292	505.450
43423.7500	620.178
43423.7708	493.727
43423.7917	578.575
43423.8125	629.082
43423.8333	554.077
43423.8542	510.222
43423.8750	597.442
43423.8958	535.431
43423.9167	638.342
43423.9375	508.000
43423.9583	469.719
43423.9792	642.006
43424.0208	643.349
43424.0417	530.018
43424.0625	589.123
43424.0833	472.010
43424.1042	581.544
43424.1250	577.216
43424.1458	615.115
43424.1667	605.255
43424.1875	518.693
43424.2083	461.524
43424.2292	702.596
43424.2500	789.964
43424.2708	610.726
43424.2917	535.075
43424.3125	621.292
43424.3333	822.382
43424.3542	461.323
43424.3750	428.391
43424.3958	545.746
43424.4167	639.021
43424.4375	440.221
43424.4583	642.046
43424.4792	425.640
43424.5000	543.774
43424.5208	682.807
43424.5417	409.430
43424.5625	675.691
43424.5833	579.488
43424.6042	580.877
43424.6250	623.517
43424.6458	448.653
43424.6667	649.920
43424.6875	589.113
43424.7083	624.590
43424.7292	483.158
43424.7500	640.762
43424.7708	664.069
43424.7917	444.653
43424.8125	594.177
43424.8333	582.634
43424.8542	971.264
43424.8750	954.573
43424.8958	562.575
43424.9167	681.892
43424.9375	714.326
43424.9583	532.986
43424.9792	703.182
43425.0208	554.353
43425.0417	528.068
43425.0625	540.261
43425.0833	837.122
43425.1042	393.551
43425.1250	651.678
43425.1458	458.874
43425.1667	552.471
43425.1875	882.906
43425.2083	488.366
43425.2292	822.150
43425.2500	475.598
43425.2708	917.595
43425.2917	535.504
43425.3125	489.915
43425.3333	585.439
43425.3542	436.572
43425.3750	464.532
43425.3958	465.647
43425.4167	518.659
43425.4375	468.913
43425.4583	366.239
43425.4792	671.758
43425.5000	952.970
43425.5208	382.358
43425.5417	561.276
43425.5625	696.972
43425.5833	714.853
43425.6042	607.178
43425.6250	850.285
43425.6458	576.977
43425.6667	758.389
43425.6875	739.675
43425.7083	630.334
43425.7292	469.465
43425.7500	470.181
43425.7708	586.931
43425.7917	383.305
43425.8125	883.147
43425.8333	445.967
43425.8542	582.929
43425.8750	655.912
43425.8958	662.213
43425.9167	843.654
43425.9375	984.904
43425.9583	658.992
43425.9792	1048.908
43426.0208	777.936
43426.0417	514.081
43426.0625	685.269
43426.0833	756.320
43426.1042	552.923
43426.1250	555.837
43426.1458	516.988
43426.1667	781.211
43426.1875	476.846
43426.2083	630.393
43426.2292	750.294
43426.2500	595.237
43426.2708	628.693
43426.2917	740.908
43426.3125	477.189
43426.3333	691.556
43426.3542	649.377
43426.3750	573.585
43426.3958	591.669
43426.4167	622.598
43426.4375	817.932
43426.4583	577.930
43426.4792	788.958
43426.5000	693.431
43426.5208	1127.955
43426.5417	609.885
43426.5625	554.153
43426.5833	915.892
43426.6042	516.100
43426.6250	844.420
43426.6458	763.714
43426.6667	632.528
43426.6875	689.319
43426.7083	827.618
43426.7292	540.362
43426.7500	587.684
43426.7708	591.895
43426.7917	720.836
43426.8125	696.021
43426.8333	386.133
43426.8542	398.223
43426.8750	607.589
43426.8958	677.223
43426.9167	612.894
43426.9375	556.069
43426.9583	866.868
43426.9792	691.734
43427.0208	678.906
43427.0417	648.881
43427.0625	789.742
43427.0833	914.797
43427.1042	672.865
43427.1250	678.002
43427.1458	500.047
43427.1667	655.918
43427.1875	612.237
43427.2083	467.771
43427.2292	800.600
43427.2500	900.073
43427.2708	611.066
43427.2917	812.347
43427.3125	786.048
43427.3333	829.644
43427.3542	633.973
43427.3750	902.437
43427.3958	605.136
43427.4167	578.887
43427.4375	411.390
43427.4583	590.552
43427.4792	507.271
43427.5000	711.794
43427.5208	668.312
43427.5417	862.744
43427.5625	642.175
43427.5833	728.515
43427.6042	583.935
43427.6250	861.529
43427.6458	533.929
43427.6667	800.245
43427.6875	650.296
43427.7083	563.745
43427.7292	578.075
43427.7500	717.817
43427.7708	506.218
43427.7917	529.542
43427.8125	623.437
43427.8333	449.042
43427.8542	691.164
43427.8750	1253.782
43427.8958	496.819
43427.9167	797.426
43427.9375	677.392
43427.9583	679.432
43427.9792	765.999
43428.0208	748.061
43428.0417	830.857
43428.0625	442.040
43428.0833	678.301
43428.1042	646.894
43428.1250	824.853
43428.1458	469.055
43428.1667	661.304
43428.1875	834.255
43428.2083	746.607
43428.2292	789.811
43428.2500	795.177
43428.2708	1180.793
43428.2917	940.859
43428.3125	1236.896
43428.3333	781.187
43428.3542	815.585
43428.3750	786.397
43428.3958	728.817
43428.4167	769.205
43428.4375	784.523
43428.4583	495.211
43428.4792	700.738
43428.6458	522.422
43428.6667	582.391
43428.6875	518.448
43428.7083	681.862
43428.7292	444.639
43428.7500	505.040
43428.7708	1036.226
43428.7917	766.756
43428.8125	471.979
43428.8333	518.506
43428.8542	579.854
43428.8750	397.350
43428.8958	481.125
43428.9167	968.477
43428.9375	782.953
43428.9583	799.865
43428.9792	803.937
43429.0208	626.225
43429.0417	721.110
43429.0625	474.577
43429.0833	387.580
43429.1042	616.793
43429.1250	615.899
43429.1458	487.361
43429.1667	747.474
43429.1875	681.618
43429.2083	1000.320
43429.2292	666.387
43429.2500	530.428
43429.2708	788.800
43429.2917	777.555
43429.3125	910.926
43429.3333	754.208
43429.3542	726.531
43429.3750	817.611
43429.3958	546.933
43429.4167	601.344
43429.4375	485.716
43429.4583	641.916
43429.4792	940.590
43429.5000	706.989
43429.5208	581.053
43429.5417	616.212
43429.5625	544.053
43429.5833	758.345
43429.6042	614.918
43429.6250	512.724
43429.6458	662.187
43429.6667	565.514
43429.6875	628.707
43429.7083	4618.102
43429.7292	940.212
43429.7500	599.590
43429.7708	549.779
43429.7917	622.376
43429.8125	616.901
43429.8333	619.710
43429.8542	599.152
43429.8750	561.184
43429.8958	656.185
43429.9167	663.014
43429.9375	656.133
43429.9583	613.127
43429.9792	511.655
43430.0208	797.508
43430.0417	967.410
43430.0625	596.202
43430.0833	635.977
43430.1042	694.222
43430.1250	854.913
43430.1458	576.805
43430.1667	699.823
43430.1875	803.735
43430.2083	815.963
43430.2292	702.472
43430.2500	977.105
43430.2708	719.562
43430.2917	773.026
43430.3125	869.614
43430.3333	982.782
43430.3542	723.302
43430.3750	692.268
43430.3958	834.063
43430.4167	901.314
43430.4375	1048.262
43430.4583	1035.047
43430.4792	1074.047
43430.5000	899.744
43430.5208	938.790
43430.5417	1270.670
43430.5625	1044.296
43430.5833	1311.010
43430.6042	1072.643
43430.6250	785.052
43430.6458	953.070
43430.6667	937.383
43430.6875	890.739
43430.7083	957.709
43430.7292	864.762
43430.7500	858.059
43430.7708	1136.232
43430.7917	986.846
43430.8125	1720.640
43430.8333	722.812
43430.8542	844.387
43430.8750	1177.325
43430.8958	800.963
43430.9167	909.189
43430.9375	577.807
43430.9583	867.320
43430.9792	838.170
43431.0208	768.093
43431.0417	892.434
43431.0625	885.332
43431.0833	882.667
43431.1042	1090.636
43431.1250	868.875
43431.1458	1127.497
43431.1667	1041.067
43431.1875	1130.739
43431.2083	1327.893
43431.2292	1278.202
43431.2500	1343.393
43431.2708	1280.346
43431.2917	1381.031
43431.3125	1794.705
43431.3333	1353.701
43431.3542	1407.630
43431.3750	1486.792
43431.3958	1446.410
43431.4167	1325.038
43431.4375	1526.755
43431.4583	1467.708
43431.4792	1672.184
43431.5000	1227.937
43431.5208	1235.716
43431.5417	1332.351
43431.5625	1283.310
43431.5833	1301.405
43431.6042	1307.570
43431.6250	1109.872
43431.6458	1231.816
43431.6667	1293.882
43431.6875	1484.453
43431.7083	1300.299
43431.7292	1277.667
43431.7500	1462.258
43431.7708	1323.297
43431.7917	1179.844
43431.8125	1065.346
43431.8333	1228.459
43431.8542	1255.891
43431.8750	1264.808
43431.8958	1202.393
43431.9167	1179.520
43431.9375	1162.502
43431.9583	1183.468
43431.9792	1325.373
43432.0208	1212.345
43432.0417	1204.193
43432.0625	1187.006
43432.0833	1177.833
43432.1042	954.712
43432.1250	1022.260
43432.1458	1140.805
43432.1667	917.256
43432.1875	825.338
43432.2083	1076.670
43432.2292	1138.420
43432.2500	1205.936
43432.2708	1074.275
43432.2917	1054.603
43432.3125	963.137
43432.3333	944.178
43432.3542	823.583
43432.3750	1008.080
43432.3958	937.143
43432.4167	812.008
43432.4375	957.022
43432.4583	998.645
43432.4792	976.370
43432.5000	1035.060
43432.5208	995.271
43432.5417	921.176
43432.5625	919.356
43432.5833	1000.025
43432.6042	967.280
43432.6250	1110.714
43432.6458	1023.778
43432.6667	892.803
43432.6875	1071.669
43432.7083	885.701
43432.7292	1012.147
43432.7500	1040.764
43432.7708	741.139
43432.7917	1186.155
43432.8125	1030.453
43432.8333	1046.909
43432.8542	1060.430
43432.8750	972.889
43432.8958	945.844
43432.9167	1036.660
43432.9375	749.575
43432.9583	806.060
43432.9792	910.964
43433.0208	907.531
43433.0417	904.699
43433.0625	866.688
43433.0833	755.465
43433.1042	1008.138
43433.1250	856.095
43433.1458	937.710
43433.1667	933.395
43433.1875	1167.695
43433.2083	784.109
43433.2292	1395.444
43433.2500	1106.995
43433.2708	727.488
43433.2917	817.728
43433.3125	673.090
43433.3333	948.334
43433.3542	743.134
43433.3750	1321.341
43433.3958	1250.123
43433.4167	988.552
43433.4375	934.065
43433.4583	936.449
43433.4792	945.120
43433.5000	851.422
43433.5208	745.625
43433.5417	1020.038
43433.5625	755.110
43433.5833	1329.206
43433.6042	735.858
43433.6250	869.150
43433.6458	1121.591
43433.6667	1294.107
43433.6875	860.961
43433.7083	840.734
43433.7292	1170.371
43433.7500	851.604
43433.7708	696.900
43433.7917	776.551
43433.8125	918.081
43433.8333	1075.489
43433.8542	854.891
43433.8750	873.700
43433.8958	793.878
43433.9167	1008.036
43433.9375	952.354
43433.9583	743.480
43433.9792	553.218
43434.0208	677.894
43434.0417	800.902
43434.0625	637.625
43434.0833	652.578
43434.1042	974.181
43434.1250	788.095
43434.1458	539.429
43434.1667	755.367
43434.1875	712.679
43434.2083	768.073
43434.2292	1062.531
43434.2500	574.566
43434.2708	882.399
43434.2917	1322.725
43434.3125	649.154
43434.3333	886.286
43434.3542	793.908
43434.3750	707.962
43434.3958	844.454
43434.4167	562.635
43434.4375	603.411
43434.4583	673.493
43434.4792	789.986
43434.5000	543.094
43434.5208	770.024
43434.5417	860.684
43434.5625	910.106
43434.5833	1011.915
43434.6042	919.459
43434.6250	1393.873
43434.6458	714.586
43434.6667	860.296
43434.6875	795.339
43434.7083	795.353
43434.7292	803.486
43434.7500	4183.424
43434.7708	1221.870
43434.7917	1332.746
43434.8125	721.270
43434.8333	804.058
43434.8542	822.819
43434.8750	885.464
43434.8958	823.508
43434.9167	1015.751
43434.9375	981.106
43434.9583	751.171
43434.9792	723.330
43435.0208	851.421
43435.0417	694.777
43435.0625	1208.161
43435.0833	703.985
43435.1042	886.339
43435.1250	1520.118
43435.1458	1099.668
43435.1667	649.240
43435.1875	900.467
43435.2083	1180.032
43435.2292	1002.329
43435.2500	1036.031
43435.2708	783.983
43435.2917	880.795
43435.3125	768.121
43435.3333	852.473
43435.3542	1128.248
43435.3750	1190.358
43435.3958	1012.959
43435.4167	1604.144
43435.4375	1108.026
43435.4583	1137.335
43435.4792	999.951
43435.5000	1111.195
43435.5208	1343.878
43435.5417	1094.119
43435.5625	901.152
43435.5833	908.630
43435.6042	1096.074
43435.6250	756.471
43435.6458	1042.808
43435.6667	746.259
43435.6875	1282.940
43435.7083	1234.824
43435.7292	1541.060
43435.7500	899.276
43435.7708	1220.344
43435.7917	1399.657
43435.8125	1014.323
43435.8333	904.248
43435.8542	1179.166
43435.8750	1102.957
43435.8958	1103.654
43435.9167	816.611
43435.9375	826.907
43435.9583	1184.307
43435.9792	756.722
43436.0208	662.050
43436.0417	966.094
43436.0625	1033.177
43436.0833	747.383
43436.1042	835.171
43436.1250	852.155
43436.1458	620.288
43436.1667	919.928
43436.1875	673.310
43436.2083	883.126
43436.2292	776.372
43436.2500	776.791
43436.2708	588.916
43436.2917	645.483
43436.3125	700.835
43436.3333	1269.170
43436.3542	501.710
43436.3750	542.170
43436.3958	680.642
43436.4167	964.474
43436.4375	1011.140
43436.4583	988.524
43436.4792	615.136
43436.5000	528.783
43436.5208	685.140
43436.5417	399.861
43436.5625	784.005
43436.5833	758.722
43436.6042	656.125
43436.6250	870.434
43436.6458	944.441
43436.6667	981.906
43436.6875	911.402
43436.7083	976.195
43436.7292	1015.543
43436.7500	699.867
43436.7708	890.310
43436.7917	771.306
43436.8125	660.007
43436.8333	1031.067
43436.8542	1085.456
43436.8750	901.450
43436.8958	746.017
43436.9167	755.564
43436.9375	773.790
43436.9583	1224.157
43436.9792	694.707
43437.0208	1256.295
43437.0417	793.072
43437.0625	712.876
43437.0833	1038.673
43437.1042	839.670
43437.1250	743.716
43437.1458	1229.838
43437.1667	774.405
43437.1875	666.511
43437.2083	794.360
43437.2292	833.938
43437.2500	846.712
43437.2708	808.937
43437.2917	924.371
43437.3125	1127.676
43437.3333	752.512
43437.3542	811.406
43437.3750	889.687
43437.3958	775.034
43437.4167	853.679
43437.4375	763.866
43437.4583	959.865
43437.4792	1591.820
43437.5000	658.968
43437.5208	695.602
43437.5417	706.317
43437.5625	1019.929
43437.5833	836.435
43437.6042	807.230
43437.6250	792.267
43437.6458	1023.867
43437.6667	1113.237
43437.6875	1323.494
43437.7083	865.594
43437.7292	1027.035
43437.7500	889.106
43437.7708	1183.817
43437.7917	892.257
43437.8125	1085.578
43437.8333	1028.191
43437.8542	960.051
43437.8750	1148.821
43437.8958	943.305
43437.9167	712.810
43437.9375	937.084
43437.9583	797.849
43437.9792	753.459
43438.0208	749.517
43438.0417	1190.421
43438.0625	745.033
43438.0833	604.414
43438.1042	1424.618
43438.1250	642.091
43438.1458	809.119
43438.1667	818.439
43438.1875	1012.408
43438.2083	946.511
43438.2292	529.754
43438.2500	899.018
43438.2708	1177.333
43438.2917	881.047
43438.3125	997.391
43438.3333	1033.019
43438.3542	856.485
43438.3750	951.090
43438.3958	1004.720
43438.4167	751.859
43438.4375	1067.486
43438.4583	860.863
43438.4792	904.953
43438.5000	776.361
43438.5208	637.188
43438.5417	1147.193
43438.5625	1044.590
43438.5833	830.038
43438.6042	784.413
43438.6250	858.640
43438.6458	1123.526
43438.6667	620.815
43438.6875	722.139
43438.7083	857.980
43438.7292	874.884
43438.7500	602.738
43438.7708	705.666
43438.7917	767.352
43438.8125	896.463
43438.8333	1157.280
43438.8542	1021.680
43438.8750	694.125
43438.8958	886.783
43438.9167	646.986
43438.9375	809.194
43438.9583	1277.904
43438.9792	966.452
43439.0208	646.464
43439.0417	830.602
43439.0625	922.295
43439.0833	666.646
43439.1042	725.677
43439.1250	670.535
43439.1458	893.142
43439.1667	665.949
43439.1875	759.667
43439.2083	4381.378
43439.2292	1948.661
43439.2500	1540.332
43439.2708	1426.629
43439.2917	919.473
43439.3125	1175.675
43439.3333	804.950
43439.3542	684.689
43439.3750	955.295
43439.3958	726.348
43439.4167	591.971
43439.4375	947.190
43439.4583	745.124
43439.4792	575.502
43439.5000	668.185
43439.5208	670.118
43439.5417	657.116
43439.5625	627.728
43439.5833	1008.146
43439.6042	683.443
43439.6250	665.910
43439.6458	670.907
43439.6667	782.817
43439.6875	973.916
43439.7083	673.323
43439.7292	615.847
43439.7500	552.169
43439.7708	728.503
43439.7917	681.466
43439.8125	788.987
43439.8333	440.550
43439.8542	403.156
43439.8750	478.379
43439.8958	521.941
43439.9167	740.273
43439.9375	636.716
43439.9583	651.825
43439.9792	619.875
43440.0208	596.044
43440.0417	937.714
43440.0625	599.453
43440.0833	532.892
43440.1042	675.768
43440.1250	685.999
43440.1458	726.174
43440.1667	429.728
43440.1875	578.325
43440.2083	633.058
43440.2292	447.030
43440.2500	566.601
43440.2708	553.166
43440.2917	945.416
43440.3125	691.146
43440.3333	612.104
43440.3542	1075.054
43440.3750	781.193
43440.3958	810.845
43440.4167	679.746
43440.4375	584.982
43440.4583	458.102
43440.4792	958.308
43440.5000	507.380
43440.5208	544.362
43440.5417	629.091
43440.5625	716.110
43440.5833	508.524
43440.6042	716.609
43440.6250	492.355
43440.6458	558.024
43440.6667	456.220
43440.6875	811.369
43440.7083	515.940
43440.7292	694.927
43440.7500	425.495
43440.7708	589.040
43440.7917	515.478
43440.8125	552.843
43440.8333	600.289
43440.8542	501.848
43440.8750	832.601
43440.8958	1074.353
43440.9167	536.070
43440.9375	602.257
43440.9583	402.039
43440.9792	870.390
43441.0208	721.545
43441.0417	524.786
43441.0625	685.113
43441.0833	641.612
43441.1042	525.181
43441.1250	1025.318
43441.1458	651.909
43441.1667	630.236
43441.1875	576.961
43441.2083	586.854
43441.2292	834.272
43441.2500	642.043
43441.2708	639.560
43441.2917	490.268
43441.3125	503.938
43441.3333	585.868
43441.3542	717.067
43441.3750	639.920
43441.3958	945.405
43441.4167	809.320
43441.4375	689.380
43441.4583	687.427
43441.4792	688.589
43441.5000	695.622
43441.5208	1141.113
43441.5417	717.257
43441.5625	943.120
43441.5833	698.341
43441.6042	633.407
43441.6250	843.347
43441.6458	661.908
43441.6667	480.253
43441.6875	603.901
43441.7083	683.489
43441.7292	567.081
43441.7500	599.905
43441.7708	541.323
43441.7917	853.320
43441.8125	729.906
43441.8333	581.800
43441.8542	830.591
43441.8750	972.604
43441.8958	847.901
43441.9167	768.771
43441.9375	1181.376
43441.9583	896.200
43441.9792	553.335
43442.0208	706.209
43442.0417	643.176
43442.0625	813.343
43442.0833	780.762
43442.1042	812.501
43442.1250	823.377
43442.1458	761.508
43442.1667	641.727
43442.1875	550.829
43442.2083	524.568
43442.2292	818.607
43442.2500	736.228
43442.2708	817.039
43442.2917	570.614
43442.3125	515.130
43442.3333	877.178
43442.3542	600.237
43442.3750	558.047
43442.3958	706.928
43442.4167	534.304
43442.4375	887.697
43442.4583	774.552
43442.4792	895.015
43442.5000	641.417
43442.5208	657.951
43442.5417	792.482
43442.5625	758.182
43442.5833	597.674
43442.6042	576.487
43442.6250	783.947
43442.6458	787.000
43442.6667	797.651
43442.6875	539.940
43442.7083	730.160
43442.7292	606.605
43442.7500	701.282
43442.7708	679.548
43442.7917	877.858
43442.8125	1090.718
43442.8333	790.114
43442.8542	1053.878
43442.8750	899.271
43442.8958	1405.974
43442.9167	1057.501
43442.9375	947.616
43442.9583	1088.058
43442.9792	1056.301
43443.0208	1453.153
43443.0417	1457.732
43443.0625	1408.589
43443.0833	1143.747
43443.1042	1163.936
43443.1250	1321.949
43443.1458	1252.245
43443.1667	1221.654
43443.1875	980.825
43443.2083	990.173
43443.2292	861.490
43443.2500	915.015
43443.2708	1097.178
43443.2917	933.365
43443.3125	1152.920
43443.3333	1158.593
43443.3542	1023.086
43443.3750	956.778
43443.3958	1044.136
43443.4167	989.269
43443.4375	1213.310
43443.4583	811.105
43443.4792	967.603
43443.5000	804.330
43443.5208	742.911
43443.5417	1114.709
43443.5625	739.904
43443.5833	594.943
43443.6042	861.344
43443.6250	934.381
43443.6458	839.032
43443.6667	816.166
43443.6875	745.811
43443.7083	768.246
43443.7292	1369.286
43443.7500	1038.971
43443.7708	1208.393
43443.7917	833.399
43443.8125	1176.525
43443.8333	1180.355
43443.8542	1008.285
43443.8750	1318.946
43443.8958	1227.098
43443.9167	1128.187
43443.9375	1802.902
43443.9583	1438.902
43443.9792	1637.564
43444.0208	1517.238
43444.0417	1676.537
43445.6667	698.188
43445.6875	813.994
43445.7083	967.238
43445.7292	762.510
43445.7500	877.510
43445.7708	914.497
43445.7917	898.178
43445.8125	1217.514
43445.8333	809.997
43445.8542	1003.135
43445.8750	1166.710
43445.8958	1048.546
43445.9167	1256.769
43445.9375	1138.424
43445.9583	1067.000
43445.9792	1025.269
43446.0208	1239.937
43446.0417	1060.450
43446.0625	773.402
43446.0833	697.250
43446.1042	1099.501
43446.1250	870.867
43446.1458	962.070
43446.1667	1086.902
43446.1875	1021.987
43446.2083	1237.826
43446.2292	899.997
43446.2500	1068.814
43446.2708	954.202
43446.2917	1494.900
43446.3125	846.437
43446.3333	953.563
43446.3542	928.596
43446.3750	803.808
43446.3958	951.218
43446.4167	994.936
43446.4375	670.791
43446.4583	977.184
43446.4792	886.166
43446.5000	790.400
43446.5208	626.653
43446.5417	1094.124
43446.5625	989.603
43446.5833	745.302
43446.6042	582.559
43446.6250	1044.110
43446.6458	1066.811
43446.6667	892.456
43446.6875	1105.272
43446.7083	718.756
43446.7292	1104.629
43446.7500	670.097
43446.7708	945.754
43446.7917	759.838
43446.8125	974.212
43446.8333	1051.166
43446.8542	1340.181
43446.8750	898.922
43446.8958	957.505
43446.9167	924.628
43446.9375	751.401
43446.9583	852.503
43446.9792	1097.699
43447.0208	732.997
43447.0417	787.382
43447.0625	704.125
43447.0833	947.762
43447.1042	1012.912
43447.1250	809.541
43447.1458	973.042
43447.1667	945.704
43447.1875	948.773
43447.2083	831.257
43447.2292	1019.285
43447.2500	813.484
43447.2708	915.061
43447.2917	731.289
43447.3125	855.597
43447.3333	649.256
43447.3542	728.727
43447.3750	604.701
43447.3958	967.736
43447.4167	925.304
43447.4375	1172.208
43447.4583	778.735
43447.4792	556.337
43447.5000	770.987
43447.5208	733.547
43447.5417	613.541
43447.5625	965.271
43447.5833	581.303
43447.6042	630.642
43447.6250	787.771
43447.6458	791.573
43447.6667	835.003
43447.6875	1172.141
43447.7083	992.619
43447.7292	896.791
43447.7500	695.521
43447.7708	788.550
43447.7917	716.291
43447.8125	945.317
43447.8333	617.800
43447.8542	512.331
43447.8750	1100.816
43447.8958	678.373
43447.9167	471.926
43447.9375	949.153
43447.9583	690.817
43447.9792	590.878
43448.0208	587.443
43448.0417	524.633
43448.0625	646.725
43448.0833	658.988
43448.1042	817.345
43448.1250	736.983
43448.1458	973.584
43448.1667	794.782
43448.1875	884.953
43448.2083	877.826
43448.2292	790.697
43448.2500	1066.638
43448.2708	736.220
43448.2917	705.963
43448.3125	780.634
43448.3333	1153.074
43448.3542	1030.044
43448.3750	894.308
43448.3958	865.810
43448.4167	656.373
43448.4375	707.202
43448.4583	693.339
43448.4792	727.541
43448.5000	801.294
43448.5208	1051.754
43448.5417	794.907
43448.5625	765.005
43448.5833	765.579
43448.6042	894.840
43448.6250	1119.696
43448.6458	802.255
43448.6667	774.213
43448.6875	587.904
43448.7083	770.667
43448.7292	782.688
43448.7500	729.107
43448.7708	821.347
43448.7917	733.518
43448.8125	538.334
43448.8333	901.378
43448.8542	848.931
43448.8750	766.531
43448.8958	881.575
43448.9167	753.462
43448.9375	1023.865
43448.9583	1079.868
43448.9792	1066.364
43449.0208	898.664
43449.0417	1090.933
43449.0625	973.243
43449.0833	799.365
43449.1042	757.015
43449.1250	631.078
43449.1458	972.575
43449.1667	720.004
43449.1875	722.135
43449.2083	888.976
43449.2292	992.760
43449.2500	1297.402
43449.2708	1023.654
43449.2917	1070.895
43449.3125	932.176
43449.3333	912.437
43449.3542	1035.425
43449.3750	808.787
43449.3958	1051.725
43449.4167	818.799
43449.4375	975.493
43449.4583	979.023
43449.4792	1299.305
43449.5000	820.881
43449.5208	1266.257
43449.5417	1053.025
43449.5625	1191.051
43449.5833	1179.071
43449.6042	1016.871
43449.6250	974.082
43449.6458	1125.699
43449.6667	854.358
43449.6875	935.338
43449.7083	1312.116
43449.7292	710.712
43449.7500	993.245
43449.7708	988.633
43449.7917	958.778
43449.8125	756.724
43449.8333	855.007
43449.8542	798.674
43449.8750	1065.672
43449.8958	1066.492
43449.9167	942.844
43449.9375	950.829
43449.9583	837.310
43449.9792	964.768
43450.0208	955.766
43450.0417	969.655
43450.0625	1017.302
43450.0833	798.715
43450.1042	817.334
43450.1250	940.698
43450.1458	882.302
43450.1667	1050.806
43450.1875	998.567
43450.2083	939.994
43450.2292	853.518
43450.2500	974.485
43450.2708	1116.840
43450.2917	1194.782
43450.3125	1044.425
43450.3333	783.422
43450.3542	1196.647
43450.3750	941.688
43450.3958	756.187
43450.4167	829.547
43450.4375	879.661
43450.4583	932.500
43450.4792	979.430
43450.5000	823.222
43450.5208	890.658
43450.5417	702.732
43450.5625	554.648
43450.5833	941.215
43450.6042	709.020
43450.6250	939.507
43450.6458	618.181
43450.6667	674.866
43450.6875	685.502
43450.7083	736.413
43450.7292	970.015
43450.7500	873.574
43450.7708	761.771
43450.7917	755.495
43450.8125	877.279
43450.8333	852.606
43450.8542	665.299
43450.8750	803.523
43450.8958	656.124
43450.9167	1143.341
43450.9375	881.744
43450.9583	995.477
43450.9792	1061.001
43451.0208	1255.556
43451.0417	796.795
43451.0625	651.724
43451.0833	595.641
43451.1042	638.989
43451.1250	784.819
43451.1458	1009.826
43451.1667	650.371
43451.1875	742.133
43451.2083	800.748
43451.2292	904.377
43451.2500	708.436
43451.2708	827.161
43451.2917	750.298
43451.3125	627.879
43451.3333	697.009
43451.3542	658.600
43451.3750	586.200
43451.3958	644.194
43451.4167	716.424
43451.4375	650.833
43451.4583	726.535
43451.4792	772.216
43451.5000	600.459
43451.5208	644.683
43451.5417	824.347
43451.5625	1144.810
43451.5833	663.095
43451.6042	1048.137
43451.6250	808.578
43451.6458	1276.182
43451.6667	863.119
43451.6875	1056.712
43451.7083	1001.477
43451.7292	965.610
43451.7500	955.597
43451.7708	824.774
43451.7917	1017.093
43451.8125	886.326
43451.8333	970.492
43451.8542	1119.523
43451.8750	1361.369
43451.8958	1319.965
43451.9167	1106.057
43451.9375	877.634
43451.9583	1002.894
43451.9792	1186.918
43452.0208	1121.702
43452.0417	1279.770
43452.0625	990.760
43452.0833	1135.502
43452.1042	1232.917
43452.1250	1366.190
43452.1458	1261.722
43452.1667	1219.546
43452.1875	1128.986
43452.2083	1344.338
43452.2292	1086.369
43452.2500	1393.057
43452.2708	1127.437
43452.2917	1439.086
43452.3125	1162.241
43452.3333	1269.821
43452.3542	1123.546
43452.3750	1107.328
43452.3958	1009.432
43452.4167	970.300
43452.4375	1041.936
43452.4583	1329.758
43452.4792	868.992
43452.5000	993.508
43452.5208	910.024
43452.5417	1032.008
43452.5625	984.447
43452.5833	854.763
43452.6042	947.821
43452.6250	766.813
43452.6458	835.427
43452.6667	762.302
43452.6875	755.509
43452.7083	857.842
43452.7292	801.201
43452.7500	911.453
43452.7708	1024.496
43452.7917	873.019
43452.8125	777.449
43452.8333	923.691
43452.8542	858.118
43452.8750	752.620
43452.8958	919.516
43452.9167	795.517
43452.9375	868.999
43452.9583	714.054
43452.9792	785.562
43453.0208	647.965
43453.0417	710.100
43453.0625	712.961
43453.0833	664.834
43453.1042	866.154
43453.1250	1038.458
43453.1458	738.609
43453.1667	639.141
43453.1875	889.702
43453.2083	738.408
43453.2292	671.573
43453.2500	701.505
43453.2708	817.075
43453.2917	745.540
43453.3125	798.776
43453.3333	786.374
43453.3542	830.407
43453.3750	850.861
43453.3958	607.899
43453.4167	959.400
43453.4375	656.458
43453.4583	577.859
43453.4792	690.411
43453.5000	564.113
43453.5208	724.124
43453.5417	695.756
43453.5625	641.123
43453.5833	549.454
43453.6042	676.765
43453.6250	586.012
43453.6458	488.354
43453.6667	574.893
43453.6875	765.623
43453.7083	595.205
43453.7292	714.126
43453.7500	578.720
43453.7708	589.762
43453.7917	886.084
43453.8125	787.132
43453.8333	509.430
43453.8542	790.048
43453.8750	483.486
43453.8958	711.832
43453.9167	508.833
43453.9375	704.863
43453.9583	604.955
43453.9792	638.744
43454.0208	660.487
43454.0417	494.232
43454.0625	732.880
43454.0833	477.384
43454.1042	688.066
43454.1250	522.288
43454.1458	446.276
43454.1667	415.849
43454.1875	735.690
43454.2083	791.435
43454.2292	506.399
43454.2500	883.761
43454.2708	516.449
43454.2917	461.144
43454.3125	1014.524
43454.3333	575.391
43454.3542	507.812
43454.3750	653.121
43454.3958	592.166
43454.4167	524.001
43454.4375	714.739
43454.4583	517.215
43454.4792	447.545
43454.5000	496.062
43454.5208	441.913
43454.5417	490.613
43454.5625	495.856
43454.5833	574.067
43454.6042	474.774
43454.6250	611.741
43454.6458	580.724
43454.6667	499.769
43454.6875	864.342
43454.7083	651.280
43454.7292	5647.412
43454.7500	9739.207
43454.7708	5149.823
43454.7917	1144.740
43454.8125	580.822
43454.8333	755.908
43454.8542	386.096
43454.8750	667.172
43454.8958	685.838
43454.9167	538.614
43454.9375	579.710
43454.9583	669.039
43454.9792	756.046
43455.0208	552.914
43455.0417	559.563
43455.0625	630.487
43455.0833	486.463
43455.1042	772.780
43455.1250	536.006
43455.1458	727.481
43455.1667	463.546
43455.1875	545.941
43455.2083	440.661
43455.2292	563.421
43455.2500	598.481
43455.2708	464.637
43455.2917	754.614
43455.3125	531.385
43455.3333	422.764
43455.3542	416.130
43455.3750	561.718
43455.3958	565.578
43455.4167	486.832
43455.4375	401.543
43455.4583	742.820
43455.4792	850.150
43455.5000	801.528
43455.5208	678.390
43455.5417	631.270
43455.5625	743.465
43455.5833	921.786
43455.6042	497.164
43455.6250	791.508
43455.6458	480.349
43455.6667	728.940
43455.6875	898.004
43455.7083	677.547
43455.7292	684.627
43455.7500	589.117
43455.7708	590.212
43455.7917	764.585
43455.8125	722.176
43455.8333	763.279
43455.8542	447.950
43455.8750	512.308
43455.8958	570.245
43455.9167	733.221
43455.9375	634.764
43455.9583	503.402
43455.9792	623.656
43456.0208	686.792
43456.0417	543.036
43456.0625	570.675
43456.0833	548.636
43456.1042	708.127
43456.1250	576.713
43456.1458	595.828
43456.1667	670.508
43456.1875	684.226
43456.2083	591.982
43456.2292	614.312
43456.2500	509.542
43456.2708	720.195
43456.2917	592.720
43456.3125	660.219
43456.3333	922.250
43456.3542	562.461
43456.3750	632.024
43456.3958	498.618
43456.4167	556.487
43456.4375	620.455
43456.4583	839.968
43456.4792	1138.616
43456.5000	923.506
43456.5208	652.274
43456.5417	802.992
43456.5625	579.029
43456.5833	948.284
43456.6042	560.370
43456.6250	819.740
43456.6458	543.162
43456.6667	635.124
43456.6875	608.320
43456.7083	867.843
43456.7292	617.453
43456.7500	636.983
43456.7708	647.967
43456.7917	525.364
43456.8125	595.903
43456.8333	622.816
43456.8542	507.211
43456.8750	588.460
43456.8958	494.626
43456.9167	526.497
43456.9375	571.799
43456.9583	554.286
43456.9792	545.803
43457.0208	538.567
43457.0417	561.889
43457.0625	565.018
43457.0833	535.149
43457.1042	535.352
43457.1250	549.982
43457.1458	638.854
43457.1667	499.119
43457.1875	559.022
43457.2083	533.526
43457.2292	618.489
43457.2500	582.048
43457.2708	650.389
43457.2917	540.133
43457.3125	527.805
43457.3333	644.506
43457.3542	581.330
43457.3750	601.463
43457.3958	537.565
43457.4167	687.326
43457.4375	636.360
43457.4583	618.265
43457.4792	532.593
43457.5000	558.127
43457.5208	704.545
43457.5417	661.105
43457.5625	562.420
43457.5833	652.242
43457.6042	564.246
43457.6250	690.766
43457.6458	613.387
43457.6667	743.614
43457.6875	589.532
43457.7083	392.331
43457.7292	572.497
43457.7500	697.259
43457.7708	727.451
43457.7917	567.172
43457.8125	505.738
43457.8333	748.620
43457.8542	1060.940
43457.8750	849.377
43457.8958	802.320
43457.9167	559.281
43457.9375	575.598
43457.9583	656.274
43457.9792	659.182
43458.0208	640.855
43458.0417	736.022
43458.0625	815.697
43458.0833	610.641
43458.1042	856.261
43458.1250	714.883
43458.1458	598.596
43458.1667	774.027
43458.1875	842.831
43458.2083	625.434
43458.2292	675.289
43458.2500	642.476
43458.2708	719.105
43458.2917	772.105
43458.3125	587.517
43458.3333	710.646
43458.3542	744.802
43458.3750	695.525
43458.3958	618.376
43458.4167	573.923
43458.4375	458.148
43458.4583	621.431
43458.4792	2853.629
43458.5000	781.133
43458.5208	1340.834
43458.5417	640.103
43458.5625	594.902
43458.5833	703.304
43458.6042	545.507
43458.6250	544.472
43458.6458	888.120
43458.6667	616.083
43458.6875	1100.246
43458.7083	5753.988
43458.7292	805.869
43458.7500	798.581
43458.7708	835.713
43458.7917	621.094
43458.8125	1428.826
43458.8333	574.239
43458.8542	828.528
43458.8750	1144.583
43458.8958	718.296
43458.9167	857.592
43458.9375	923.130
43458.9583	782.193
43458.9792	967.712
43459.0208	760.402
43459.0417	716.327
43459.0625	755.667
43459.0833	710.232
43459.1042	616.585
43459.1250	518.536
43459.1458	578.807
43459.1667	560.726
43459.1875	600.023
43459.2083	625.220
43459.2292	763.630
43459.2500	728.705
43459.2708	950.629
43459.2917	647.156
43459.3125	813.899
43459.3333	865.172
43459.3542	573.886
43459.3750	746.394
43459.3958	992.435
43459.4167	703.677
43459.4375	692.001
43459.4583	620.372
43459.4792	545.281
43459.5000	791.853
43459.5208	661.204
43459.5417	708.016
43459.5625	547.404
43459.5833	1340.717
43459.6042	692.976
43459.6250	674.451
43459.6458	671.597
43459.6667	720.722
43459.6875	641.205
43459.7083	801.269
43459.7292	879.159
43459.7500	604.204
43459.7708	572.196
43459.7917	684.930
43459.8125	624.914
43459.8333	995.231
43459.8542	813.657
43459.8750	833.863
43459.8958	673.634
43459.9167	728.515
43459.9375	779.796
43459.9583	763.772
43459.9792	843.437
43460.0208	880.917
43460.0417	614.008
43460.0625	919.223
43460.0833	658.085
43460.1250	2397.979
43460.1458	736.756
43460.1667	739.919
43460.1875	660.006
43460.2083	763.855
43460.2292	673.721
43460.2500	697.076
43460.2708	768.460
43460.2917	685.979
43460.3125	611.309
43460.3333	633.328
43460.3542	685.777
43460.3750	580.347
43460.3958	977.922
43460.4167	623.840
43460.4375	798.275
43460.4583	606.299
43460.4792	657.607
43460.5000	879.365
43460.5208	502.561
43460.5417	718.718
43460.5625	613.206
43460.5833	557.432
43460.6042	661.824
43460.6250	828.603
43460.6458	617.322
43460.6667	743.464
43460.6875	605.766
43460.7083	714.033
43460.7292	731.967
43460.7500	444.417
43460.7708	590.096
43460.7917	669.322
43460.8125	587.107
43460.8333	434.342
43460.8542	749.459
43460.8750	648.689
43460.8958	598.713
43460.9167	504.579
43460.9375	985.584
43460.9583	425.135
43460.9792	881.805
43461.0208	794.893
43461.0417	582.358
43461.0625	1126.184
43461.0833	369.315
43461.1042	805.515
43461.1250	777.916
43461.1458	694.186
43461.1667	927.802
43461.1875	724.001
43461.2083	1049.821
43461.2292	686.840
43461.2500	729.781
43461.2708	847.836
43461.2917	797.643
43461.3125	648.254
43461.3333	1050.079
43461.3542	521.445
43461.3750	791.590
43461.3958	783.526
43461.4167	906.562
43461.4375	815.373
43461.4583	475.301
43461.4792	512.670
43461.5000	793.122
43461.5208	415.537
43461.5417	805.468
43461.5625	446.969
43461.5833	484.563
43461.6042	673.939
43461.6250	591.784
43461.6458	686.370
43461.6667	504.406
43461.6875	537.926
43461.7083	751.818
43461.7292	621.104
43461.7500	689.613
43461.7708	964.833
43461.7917	586.771
43461.8125	461.759
43461.8333	736.635
43461.8542	1058.667
43461.8750	599.190
43461.8958	548.482
43461.9167	1113.024
43461.9375	763.677
43461.9583	597.507
43461.9792	782.826
43462.0208	1078.452
43462.0417	746.962
43462.0625	553.945
43462.0833	830.615
43462.1042	819.396
43462.1250	630.584
43462.1458	804.455
43462.1667	522.306
43462.1875	524.538
43462.2083	1038.168
43462.2292	688.247
43462.2500	1352.438
43462.2708	832.131
43462.2917	967.231
43462.3125	867.484
43462.3333	484.930
43462.3542	897.251
43462.3750	1040.200
43462.3958	627.301
43462.4167	636.283
43462.4375	887.854
43462.4583	477.397
43462.4792	688.256
43462.5000	655.771
43462.5208	869.597
43462.5417	672.951
43462.5625	840.196
43462.5833	614.021
43462.6042	798.573
43462.6250	1270.754
43462.6458	367.435
43462.6667	627.084
43462.6875	935.390
43462.7083	616.213
43462.7292	1046.039
43462.7500	993.443
43462.7708	837.176
43462.7917	751.226
43462.8125	894.028
43462.8333	942.870
43462.8542	1113.495
43462.8750	824.024
43462.8958	506.843
43462.9167	639.925
43462.9375	1117.170
43462.9583	560.886
43462.9792	666.400
43463.0208	657.938
43463.0417	622.526
43463.0625	906.690
43463.0833	526.789
43463.1042	609.308
43463.1250	786.648
43463.1458	723.076
43463.1667	1674.200
43463.1875	2007.353
43463.2083	687.185
43463.2292	533.953
43463.2500	612.110
43463.2708	514.324
43463.2917	1054.546
43463.3125	974.833
43463.3333	602.987
43463.3542	1077.895
43463.3750	587.764
43463.3958	979.309
43463.4167	754.109
43463.4375	593.734
43463.4583	798.313
43463.4792	482.767
43463.5000	720.064
43463.5208	659.264
43463.5417	732.034
43463.5625	752.807
43463.5833	850.206
43463.6042	794.456
43463.6250	839.790
43463.6458	478.245
43463.6667	731.791
43463.6875	723.291
43463.7083	929.954
43463.7292	751.566
43463.7500	707.117
43463.7708	646.160
43463.7917	789.752
43463.8125	689.401
43463.8333	1071.887
43463.8542	653.806
[truncated: 11,825 more rows]
